# Supplementary material for: Submarine Outfalls of Treated Wastewater Effluents are Sources of Extensively- and Multidrug-Resistant KPC- and OXA-48-Producing Enterobacteriaceae in Coastal Marine Environment
Source: Front Microbiol. 2022 May 6;13:858821. doi: 10.3389/fmicb.2022.858821 (PMC9121779; doi:10.3389/fmicb.2022.858821)
Supplement: Supplementary Table S1 — 480 Molecular characteristics of eight whole-genome sequenced KPC-producing isolates. [file Data_Sheet_1.zip › Table S1.xlsx]

## Sheet: M12 E. coli
	ResFinder 4.1
	Resistance gene	Identity (%)	Alignment Length/Gene Length	Coverage (%)	Position in reference	Phenotype	Accession no.
	dfrA14	100	474/474	100	1..475	Trimethoprim resistance	KF921535
	qnrVC4	100	657/657	100	1..658	Quinolone resistance	GQ891757
	cmlA1	99.68	1260/1260	100	1..1261	Phenicol resistance	M64556
	mdf(A)	99.92	1233/1233	100	1..1234	Macrolide resistance	Y08743
	blaKPC-2	100	882/882	100	1..883	Beta-lactam resistance	AY034847
	blaGES-2	100	864/864	100	1..865	Beta-lactam resistance	AF326355
	blaOXA-2	100	828/828	100	1..829	Beta-lactam resistance	DQ112222
	blaOXA-48	100	798/798	100	1..799	Beta-lactam resistance	AY236073
	blaOXA-10	100	801/801	100	1..802	Beta-lactam resistance Alternate name; PSE-2	J03427
	ant(3'')-Ii-aac(6')-IId	98.71	1393/1392	99.78	1..1394	Aminoglycoside resistance	AF453998
	ant(3'')-Ia	98.97	972/972	99.28	1..973	Aminoglycoside resistance	X02340
	PlasmidFinder 2.1						Plasmids detected by ARESdb cloud platform
	Database	Plasmid	Identity	Query / Template length		Accession number	Plasmid	Identity	Query / Template length	Accession number
	enterobacteriaceae	Col440I	96.49	114 / 114		CP023920	Col(pHAD28)	91.60%	131 / 131	KU674895
	enterobacteriaceae	IncC	100	417 / 417		JN157804	Col(pHAD28)	92.50%	120 / 131	KU674895
	enterobacteriaceae	IncFIB(K)	99.82	560 / 560		JN233704	Col440I	96.49%	114 / 114	CP023920
	enterobacteriaceae	IncL	100	661 / 661		JN626286	IncC	100.00%	417 / 417	JN157804
	enterobacteriaceae	IncP6	99.88	806 / 806		JF785550	IncFIB(K)	99.82%	560 / 560	JN233704
							IncL	100.00%	661 / 661	JN626286
							IncP6	99.88%	806 / 806	JF785550
	MLST 2.0 (Multi-Locus Sequence Typing)
	Locus	Identity	Coverage	Alignment Length	Allele Length	Gaps	Allele	ST
	adk	100	100	536	536	0	adk_64	2795
	fumC	100	100	469	469	0	fumC_4
	gyrB	100	100	460	460	0	gyrB_5
	icd	100	100	518	518	0	icd_1
	mdh	100	100	452	452	0	mdh_8
	purA	100	100	478	478	0	purA_8
	recA	100	100	510	510	0	recA_6
	SerotypeFinder 2.0
	Database	Gene	Serotype	Identity	Template / HSP length	Accession number
	O_type	wzy	O21	100	1083 / 1083	EU694098
	O_type	wzx	O21	100	1236 / 1236	EU694098
	H_type	fliC	H27	91.17	1338 / 1461	AM231154
	VirulenceFinder 2.0
	Database	Virulence factor	Identity	Query / Template length	Protein function	Accession number	Virulence Factors detected by ARESdb cloud platform
	virulence_ecoli	gad	100	1401 / 1401	Glutamate decarboxylase	AP009240
	virulence_ecoli	gad	99.93	1401 / 1401	Glutamate decarboxylase	AP010953	Marker Class	Marker	Variant(s)	Alignment Length	Sequence Identity	Sequence Coverage
	virulence_ecoli	lpfA	99.83	573 / 573	Long polar fimbriae	AP010953	virulence factors	ydeH	-	442 aa	98.6%	1
	virulence_ecoli	lpfA	91.45	524 / 573	Long polar fimbriae	CP002185	virulence factors	ydaM	-	410 aa	0.98	1
	virulence_ecoli	lpfA	91.62	559 / 573	Long polar fimbriae	HE616528	virulence factors	yafQ	-	82 aa	98.8%	1
	virulence_ecoli	terC	99.02	714 / 714	Tellurium ion resistance protein	CP007491	virulence factors	soj	-	261 aa	99.6%	1
	virulence_ecoli	terC	98.96	966 / 966	Tellurium ion resistance protein	MG591698	virulence factors	sfaH	-	304 aa	97.4%	1
	virulence_ecoli	terC	100	1041 / 1041	Tellurium ion resistance protein	UGAE01000003	virulence factors	potD	-	348 aa	91.1%	1
							virulence factors	pemK	-	110 aa	96.4%	1
							virulence factors	pemI	-	85 aa	96.5%	1
							virulence factors	nagA	-	139 aa	98.6%	94.6%
							virulence factors	mqsA	-	131 aa	1	1
							virulence factors	mqo	-	548 aa	99.3%	1
							virulence factors	manZ	-	269 aa	98.5%	1
							virulence factors	manX	-	144 aa	97.9%	1
							fimbria	LpfA	-	190 aa	1	1
							virulence factors	ldrD	-	91 aa	94.5%	1
							virulence factors	fliZ	-	108 aa	98.1%	99.1%
							virulence factors	fliZ	-	62 aa	96.8%	1
							virulence factors	fliY	-	266 aa	92.1%	1
							virulence factors	fliQ	-	89 aa	93.3%	1
							virulence factors	fliI	-	456 aa	95.6%	1
							virulence factors	fliG	-	332 aa	96.7%	1
							virulence factors	fliA	-	239 aa	99.6%	1
							virulence factors	flhA	-	692 aa	94.4%	1
							virulence factors	fimD	-	517 aa	98.6%	1
							virulence factors	fdeC	-	1416 aa	93.6%	1
							virulence factors	EspX1	-	473 aa	91.5%	1
							virulence factors	epsJ	-	300 aa	0.98	1
							virulence factors	elfG	-	357 aa	1	1
							virulence factors	cstA	-	701 aa	92.4%	1
		Antibiotic resistance genes detected by ARESdb cloud platform
		Marker Class	Marker1	Variant(s)	Alignment Length	Sequence Identity	Sequence Coverage
		ABC efflux pump	YojI	-	547 aa	1	1
		putative efflux transport	yheI	-	590 aa	98.1%	1
		Vga	Vga(C)	-	74 aa	94.6%	97.4%
		efflux	TolC	-	495 aa	1	1
		beta-lactamase TEM	TEM-160	-	190 aa	98.9%	66.4%
		efflux regulation	SoxR	R4K	152 aa	93.4%	1
		RND efflux transporter	SilC	-	461 aa	99.3%	1
		RND efflux transporter	SilB	-	430 aa	99.3%	1
		RND efflux transporter	SilA	-	1048 aa	98.8%	1
		target protection	Rpsl	-	124 aa	93.5%	1
		regulation of resistance	rpoS	-	172 aa	1	1
		MFS efflux transporter	RosB	-	558 aa	91.9%	1
		Qnr	QnrVC4	-	218 aa	1	1
		multidrug efflux SMR transporter	QacF	-	110 aa	99.1%	1
		Pmr	PmrL	-	660 aa	1	1
		Pmr	PmrF	-	322 aa	1	1
		Pmr	PmrE	-	388 aa	0.99	1
		Pmr	PmrC	-	480 aa	99.2%	87.8%
		efflux regulation	PhoQ	-	486 aa	99.4%	1
		ABC efflux pump	PatA	-	459 aa	99.8%	1
		DNA topoisomerase subunit	parC	T57S	752 aa	94.9%	1
		beta-lactamase OXA	OXA-48	-	265 aa	1	1
		beta-lactamase OXA	OXA-2	-	275 aa	1	1
		beta-lactamase OXA	OXA-10	-	266 aa	1	1
		regulation of resistance	ompR	-	239 aa	1	1
		porin	OmpC	-	368 aa	96.5%	1
		ABC efflux pump	MsrB	-	137 aa	1	1
		ABC efflux pump	MsbA	-	582 aa	1	1
		macrolide phosphotransferase	Mph(B)	-	157 aa	98.1%	99.4%
		compensation mechanism	MgrB	-	46 aa	1	97.9%
		regulation of resistance	MerR	-	144 aa	1	1
		MFS efflux transporter	MdtP	-	488 aa	97.7%	1
		MFS efflux transporter	MdtO	-	683 aa	99.6%	1
		MFS efflux transporter	MdtN	-	343 aa	1	1
		MFS efflux transporter	MdtM	-	410 aa	0.98	1
		MFS efflux transporter	MdtH	-	402 aa	1	1
		MFS efflux transporter	MdtG	-	408 aa	99.8%	1
		RND efflux transporter	MdtF	-	1037 aa	99.7%	1
		RND efflux transporter	MdtE	-	385 aa	99.7%	1
		RND efflux transporter	MdtC	-	1024 aa	99.7%	99.9%
		RND efflux transporter	MdtB	-	1040 aa	99.6%	1
		RND efflux transporter	MdtA	-	415 aa	99.3%	1
		ABC efflux pump	mdlB	-	593 aa	99.5%	1
		MFS efflux transporter	MdfA	-	410 aa	99.8%	1
		efflux regulation	MarR	G103S, Y137H	144 aa	97.9%	1
		efflux regulation	MarA	-	129 aa	99.2%	1
		ABC efflux pump	MacA	-	371 aa	99.7%	1
		fimbria	LpfA	-	190 aa	1	1
		beta-lactamase KPC	KPC-2	-	293 aa	1	1
		efflux regulation	KdpE	-	225 aa	99.1%	1
		efflux regulation	H-NS	-	137 aa	1	1
		DNA topoisomerase subunit	gyrA	S83L	875 aa	99.9%	1
		putative efflux transport	gspA	-	270 aa	98.1%	1
		influx	GlpT	G206A	423 aa	93.1%	93.8%
		influx	GlpT	E448K	452 aa	98.2%	1
		beta-lactamase GES	GES-2	-	287 aa	1	1
		efflux regulation	GadX	-	274 aa	98.5%	1
		efflux regulation	GadW	-	242 aa	93.4%	1
		efflux regulation	EvgS	-	1065 aa	99.2%	0.89
		efflux regulation	EvgA	-	204 aa	1	1
		beta-lactamase ESC	ESC-148	-	420 aa	98.3%	1
		MFS efflux transporter	EmrY	-	512 aa	99.6%	1
		MFS efflux transporter	EmrK	-	372 aa	98.1%	96.1%
		multidrug efflux SMR transporter	EmrE	-	110 aa	98.2%	1
		MFS efflux transporter	EmrD	-	394 aa	99.7%	1
		MFS efflux transporter	EmrB	-	512 aa	1	1
		MFS efflux transporter	EmrA	-	390 aa	99.7%	1
		Dfr	DfrA14	-	160 aa	99.4%	1
		influx	cycA	S263A	467 aa	98.3%	1
		putative efflux transport	cusR	-	227 aa	95.2%	1
		putative efflux transport	cusF	-	110 aa	97.3%	1
		efflux regulation	CRP	-	210 aa	99.5%	1
		efflux regulation	CpxA	-	457 aa	99.1%	1
		MFS efflux transporter	CmlA5	-	437 aa	99.8%	1
		BaeSR	BaeS	-	467 aa	1	1
		BaeSR	BaeR	-	240 aa	1	1
		undecaprenyl-diphosphatase	BacA	-	273 aa	1	1
		beta-lactamase regulation	argR	-	156 aa	94.2%	1
		beta-lactamase regulation	ampR	-	105 aa	94.3%	85.4%
		beta-lactamase ampC	ampH	-	385 aa	99.5%	1
		beta-lactamase ampC	ampC1	-	434 aa	99.8%	1
		efflux regulation	AcrS	-	220 aa	99.5%	1
		RND efflux transporter	AcrF	-	1034 aa	99.3%	1
		RND efflux transporter	AcrE	-	385 aa	1	1
		RND efflux transporter	AcrD	-	1037 aa	99.9%	1
		RND efflux transporter	AcrB	-	1049 aa	1	1
		RND efflux transporter	AcrA	-	397 aa	1	1
		ANT(3'')-Ia	aadA11	-	269 aa	1	95.7%
		ANT(3'')-Ia	aadA	-	275 aa	1	99.6%
		AAC(6')-I	AAC(6')-Ib	-	192 aa	0.99	94.6%

## Sheet: M14 E. coli
	ResFinder 4.1
	Resistance gene	Identity (%)	Alignment Length/Gene Length	Coverage (%)	Position in reference	Phenotype	Accession no.
	dfrA14	100	474/474	100	1..475	Trimethoprim resistance	KF921535
	qnrS1	100	657/657	100	1..658	Quinolone resistance	AB187515
	aac(6')-Ib-cr	97.67	599/600	99.83	5..604	Fluoroquinolone and aminoglycoside resistance	DQ303918
	aph(3'')-Ib	99.88	804/804	100	1..805	Aminoglycoside resistance	AF321551
	mdf(A)	99.92	1233/1233	100	1..1234	Macrolide resistance	Y08743
	blaKPC-2	100	882/882	100	1..883	Beta-lactam resistance	AY034847
	blaOXA-48	100	798/798	100	1..799	Beta-lactam resistance	AY236073
	blaGES-1	100	864/864	100	1..865	Beta-lactam resistance	HQ170511
	blaOXA-10	100	801/801	100	1..802	Beta-lactam resistance Alternate name; PSE-2	J03427
	sul2	100	816/816	100	1..817	Sulphonamide resistance	AY034138
	PlasmidFinder 2.1					Plasmids detected by ARESdb cloud platform
	Database	Plasmid	Identity (%)	Query / Template length	Accession number	Plasmid	Identity	Query / Template length	Accession number
	enterobacteriaceae	IncFIB(K)	99.82	560 / 560	JN233704	Col440I	95.61%	114 / 114	CP023920
	enterobacteriaceae	IncFII	99.62	261 / 261	AY458016	Col440I	94.74%	114 / 114	CP023920
	enterobacteriaceae	IncL	100	661 / 661	JN626286	Col440II	91.10%	281 / 282	CP023921
	enterobacteriaceae	IncN	99.81	514 / 514	AY046276	IncFIB(K)	99.82%	560 / 560	JN233704
	enterobacteriaceae	IncP6	99.88	806 / 806	JF785550	IncFII	99.62%	261 / 261	AY458016
	enterobacteriaceae	IncX5	100	576 / 576	MF062700	IncFII(Yp)	92.64%	231 / 230	CP000670
	enterobacteriaceae	IncY	98.95	765 / 765	K02380	IncL	100.00%	661 / 661	JN626286
						IncN	99.81%	514 / 514	AY046276
						IncP6	99.88%	806 / 806	JF785550
						IncX5	100.00%	576 / 576	MF062700
						IncY	98.95%	765 / 765	K02380
	VirulenceFinder 2.0
	Database	Virulence factor	Identity	Query / Template length	Protein function		Virulence Factors detected by ARESdb cloud platform
	virulence_ecoli	gad	100	1401 / 1401	Glutamate decarboxylase	Accession number
	virulence_ecoli	gad	99.93	1401 / 1401	Glutamate decarboxylase	AP009240	Marker Class	Marker	Variant(s)	Alignment Length	Sequence Identity	Sequence Coverage
	virulence_ecoli	lpfA	99.83	573 / 573	Long polar fimbriae	AP010953	virulence factors	ydeH	-	442 aa	98.6%	1
	virulence_ecoli	lpfA	91.45	524 / 573	Long polar fimbriae	AP010953	virulence factors	ydaM	-	410 aa	0.98	1
	virulence_ecoli	lpfA	91.62	559 / 573	Long polar fimbriae	CP002185	virulence factors	sfaH	-	304 aa	97.4%	1
	virulence_ecoli	terC	99.02	714 / 714	Tellurium ion resistance protein	HE616528	virulence factors	potD	-	348 aa	91.1%	1
	virulence_ecoli	terC	98.96	966 / 966	Tellurium ion resistance protein	CP007491	virulence factors	pemK	-	110 aa	1	1
	virulence_ecoli	terC	100	1041 / 1041	Tellurium ion resistance protein	MG591698	virulence factors	pemI	-	85 aa	1	1
							virulence factors	nagA	-	139 aa	98.6%	94.6%
							virulence factors	mqsA	-	131 aa	1	1
							virulence factors	mqo	-	548 aa	99.3%	1
							virulence factors	manZ	-	269 aa	98.5%	1
							virulence factors	manX	-	144 aa	97.9%	1
							virulence factors	ldrD	-	91 aa	94.5%	1
							virulence factors	fliZ	-	108 aa	98.1%	99.1%
							virulence factors	fliZ	-	62 aa	96.8%	1
							virulence factors	fliY	-	266 aa	92.1%	1
							virulence factors	fliQ	-	89 aa	93.3%	1
							virulence factors	fliI	-	456 aa	95.6%	1
							virulence factors	fliG	-	332 aa	96.7%	1
							virulence factors	fliA	-	239 aa	99.6%	1
							virulence factors	flhA	-	692 aa	94.4%	1
							virulence factors	fimD	-	517 aa	98.6%	1
							virulence factors	EspX1	-	473 aa	91.5%	1
							virulence factors	epsJ	-	300 aa	0.98	1
							virulence factors	elfG	-	357 aa	1	1
							virulence factors	cstA	-	701 aa	92.4%	1
							fimbria	LpfA	-	190 aa	1	1
	MLST 2.0 (Multi-Locus Sequence Typing)
	Locus	Identity	Coverage	Alignment Length	Allele Length		Allele	ST
	adk	100	100	536	536	Gaps	adk_64	2795
	fumC	100	100	469	469	0	fumC_4
	gyrB	100	100	460	460	0	gyrB_5
	icd	100	100	518	518	0	icd_1
	mdh	100	100	452	452	0	mdh_8
	purA	100	100	478	478	0	purA_8
	recA	100	100	510	510	0	recA_6
						0
	SerotypeFinder 2.0
	Database	Gene	Serotype	Identity	Template / HSP length
	O_type	wzy	O21	100	1083 / 1083	Accession number
	O_type	wzx	O21	100	1236 / 1236	EU694098
	H_type	fliC	H27	91.17	1338 / 1461	EU694098
						AM231154
	Antibiotic resistance genes detected by ARESdb cloud platform
	Marker Class	Marker	Variant(s)	Alignment Length	Sequence Identity	Sequence Coverage
	Vga	Vga(C)	-	74 aa	94.6%	97.4%
	undecaprenyl-diphosphatase	BacA	-	273 aa	1	1
	target protection	Rpsl	-	124 aa	93.5%	1
	Sul	Sul2	-	282 aa	98.9%	98.3%
	RND efflux transporter	MdtF	-	1037 aa	99.7%	1
	RND efflux transporter	MdtE	-	385 aa	99.7%	1
	RND efflux transporter	MdtC	-	1024 aa	99.7%	99.9%
	RND efflux transporter	MdtB	-	1040 aa	99.6%	1
	RND efflux transporter	MdtA	-	415 aa	99.3%	1
	RND efflux transporter	AcrF	-	1034 aa	99.3%	1
	RND efflux transporter	AcrE	-	385 aa	1	1
	RND efflux transporter	AcrD	-	1037 aa	99.9%	1
	RND efflux transporter	AcrB	-	1049 aa	1	1
	RND efflux transporter	AcrA	-	397 aa	1	1
	regulation of resistance	rpoS	-	172 aa	1	1
	regulation of resistance	ompR	-	239 aa	1	1
	Qnr	QnrS7	-	218 aa	1	1
	putative efflux transport	yheI	-	590 aa	98.1%	1
	putative efflux transport	gspA	-	270 aa	98.1%	1
	putative efflux transport	cusR	-	227 aa	95.2%	1
	putative efflux transport	cusF	-	110 aa	97.3%	1
	porin	OmpC	-	368 aa	96.5%	1
	Pmr	PmrL	-	660 aa	99.8%	1
	Pmr	PmrF	-	322 aa	1	1
	Pmr	PmrE	-	388 aa	0.99	1
	multidrug efflux SMR transporter	EmrE	-	110 aa	98.2%	1
	MFS efflux transporter	RosB	-	558 aa	91.9%	1
	MFS efflux transporter	MdtM	-	410 aa	0.98	1
	MFS efflux transporter	MdtH	-	402 aa	1	1
	MFS efflux transporter	MdtG	-	408 aa	99.8%	1
	MFS efflux transporter	MdfA	-	410 aa	99.8%	1
	MFS efflux transporter	EmrY	-	512 aa	99.6%	1
	MFS efflux transporter	EmrK	-	372 aa	98.1%	96.1%
	MFS efflux transporter	EmrD	-	394 aa	99.7%	1
	MFS efflux transporter	EmrB	-	512 aa	1	1
	MFS efflux transporter	EmrA	-	390 aa	99.7%	1
	macrolide phosphotransferase	Mph(B)	-	157 aa	98.1%	99.4%
	influx	GlpT	G206A	423 aa	93.1%	93.8%
	influx	GlpT	E448K	452 aa	98.2%	1
	influx	cycA	S263A	467 aa	98.3%	1
	fimbria	LpfA	-	190 aa	1	1
	efflux regulation	SoxR	R4K	152 aa	93.4%	1
	efflux regulation	PhoQ	-	486 aa	99.4%	1
	efflux regulation	MarR	G103S, Y137H	144 aa	97.9%	1
	efflux regulation	MarA	-	129 aa	99.2%	1
	efflux regulation	KdpE	-	225 aa	99.1%	1
	efflux regulation	H-NS	-	137 aa	1	1
	efflux regulation	GadX	-	274 aa	98.5%	1
	efflux regulation	GadW	-	242 aa	93.4%	1
	efflux regulation	EvgS	-	1197 aa	99.3%	1
	efflux regulation	EvgA	-	204 aa	1	1
	efflux regulation	CRP	-	210 aa	99.5%	1
	efflux regulation	CpxA	-	457 aa	99.1%	1
	efflux regulation	AcrS	-	220 aa	99.5%	1
	efflux	TolC	-	495 aa	1	1
	DNA topoisomerase subunit	parC	T57S	752 aa	95.1%	1
	DNA topoisomerase subunit	gyrA	S83L	875 aa	99.9%	1
	Dfr	DfrA14	-	160 aa	99.4%	1
	compensation mechanism	MgrB	-	46 aa	1	97.9%
	beta-lactamase TEM	TEM-160	-	190 aa	98.9%	66.4%
	beta-lactamase regulation	argR	-	156 aa	94.2%	1
	beta-lactamase regulation	ampR	-	105 aa	94.3%	85.4%
	beta-lactamase OXA	OXA-48	-	265 aa	1	1
	beta-lactamase OXA	OXA-10	-	266 aa	1	1
	beta-lactamase KPC	KPC-2	-	293 aa	1	1
	beta-lactamase GES	GES-1	-	287 aa	1	1
	beta-lactamase ESC	ESC-148	-	420 aa	98.3%	1
	beta-lactamase ampC	ampH	-	385 aa	99.7%	1
	beta-lactamase ampC	ampC1	-	434 aa	99.8%	1
	BaeSR	BaeS	-	467 aa	1	1
	BaeSR	BaeR	-	240 aa	1	1
	APH(3'')	APH(3'')-Ib	-	277 aa	99.6%	91.7%
	ABC efflux pump	YojI	-	547 aa	1	1
	ABC efflux pump	PatA	-	459 aa	99.8%	1
	ABC efflux pump	MsrB	-	137 aa	1	1
	ABC efflux pump	MsbA	-	582 aa	1	1
	ABC efflux pump	mdlB	-	593 aa	99.5%	1
	ABC efflux pump	MacA	-	371 aa	99.7%	1
	AAC(6')-I	AAC(6')-Ib	-	192 aa	1	94.6%

## Sheet: M17 E. coli
	ResFinder 4.1
	Resistance gene	Identity (%)	Alignment Length/Gene Length	Coverage (%)	Position in reference	Phenotype	Accession no.
	aac(6')-Ib-cr	100	600/600	100	1..601	Fluoroquinolone and aminoglycoside resistance	DQ303918
	aadA16	99.65	846/846	100	1..847	Aminoglycoside resistance	EU675686
	blaKPC-2	100	882/882	100	1..883	Beta-lactam resistance	AY034847
	aac(6')-Ib-cr	100	600/600	100	1..601	Fluoroquinolone and aminoglycoside resistance	DQ303918
	qnrB6	100	645/645	100	1..646	Quinolone resistance	EF523819
	mdf(A)	99.92	1233/1233	100	1..1234	Macrolide resistance	Y08743
	sul1	100	840/840	100	1..841	Sulphonamide resistance	U12338
	ARR-3	99.45	543/543	100	1..544	Rifampicin resistance	FM207631
	ARR-3	100	453/453	100	1..454	Rifampicin resistance	JF806499
	dfrA27	100	474/474	100	1..475	Trimethoprim resistance	FJ459817
	PlasmidFinder 2.1						Plasmids detected by ARESdb cloud platform
	Database	Plasmid	Identity (%)	Query / Template length		Accession number	Plasmid	Identity	Query / Template length	Accession number
	enterobacteriaceae	IncFIB(K)	99.82	560 / 560		JN233704	Col(pHAD28)	92.37%	131 / 131	KU674895
	enterobacteriaceae	IncFII	99.62	261 / 261		AY458016	Col440I	90.99%	111 / 114	CP023920
	enterobacteriaceae	IncP6	99.88	806 / 806		JF785550	IncFIB(K)	99.82%	560 / 560	JN233704
	enterobacteriaceae	IncR	99.2	251 / 251		DQ449578	IncFII	99.62%	261 / 261	AY458016
							IncFII(Yp)	92.64%	231 / 230	CP000670
							IncP6	99.88%	806 / 806	JF785550
							IncR	99.20%	251 / 251	DQ449578
	VirulenceFinder 2.0									Virulence Factors detected by ARESdb cloud platform
	Database	Virulence factor	Identity	Query / Template length		Protein function	Accession number			Marker Class	Marker	Variant(s)	Alignment Length	Sequence Identity	Sequence Coverage
	virulence_ecoli	gad	100	1401 / 1401		Glutamate decarboxylase	AP009240			virulence factors	ydeH	-	442 aa	98.6%	1
	virulence_ecoli	gad	99.93	1401 / 1401		Glutamate decarboxylase	AP010953			virulence factors	ydaM	-	410 aa	0.98	1
	virulence_ecoli	lpfA	99.83	573 / 573		Long polar fimbriae	AP010953			virulence factors	sfaH	-	304 aa	97.4%	1
	virulence_ecoli	lpfA	96.68	573 / 573		Long polar fimbriae	CP002185			virulence factors	potD	-	348 aa	91.1%	1
	virulence_ecoli	terC	95.24	686 / 714		Tellurium ion resistance protein	CP007491			virulence factors	pemK	-	110 aa	1	1
	virulence_ecoli	terC	98.96	966 / 966		Tellurium ion resistance protein	MG591698			virulence factors	pemI	-	85 aa	1	1
	virulence_ecoli	terC	100	1041 / 1041		Tellurium ion resistance protein	UGAE01000003			virulence factors	nagA	-	139 aa	98.6%	94.6%
										virulence factors	mqsA	-	131 aa	1	1
										virulence factors	mqo	-	548 aa	99.3%	1
										virulence factors	manZ	-	269 aa	98.5%	1
										virulence factors	manX	-	144 aa	97.9%	1
										virulence factors	ldrD	-	91 aa	94.5%	1
										virulence factors	fliZ	-	108 aa	98.1%	99.1%
	MLST 2.0 (Multi-Locus Sequence Typing)									virulence factors	fliZ	-	62 aa	96.8%	1
	Locus	Identity	Coverage	Alignment Length	Allele Length	Gaps	Allele	ST		virulence factors	fliY	-	266 aa	92.1%	1
	adk	100	100	536	536	0	adk_64	2795		virulence factors	fliQ	-	89 aa	93.3%	1
	fumC	100	100	469	469	0	fumC_4			virulence factors	fliI	-	456 aa	95.6%	1
	gyrB	100	100	460	460	0	gyrB_5			virulence factors	fliG	-	332 aa	96.7%	1
	icd	100	100	518	518	0	icd_1			virulence factors	fliA	-	239 aa	99.6%	1
	mdh	100	100	452	452	0	mdh_8			virulence factors	flhA	-	692 aa	94.4%	1
	purA	100	100	478	478	0	purA_8			virulence factors	fimD	-	517 aa	98.6%	1
	recA	100	100	510	510	0	recA_6			virulence factors	EspX1	-	473 aa	91.5%	1
										virulence factors	epsJ	-	300 aa	0.98	1
										virulence factors	elfG	-	357 aa	1	1
	SerotypeFinder 2.0									virulence factors	cstA	-	701 aa	92.4%	1
	Database	Gene	Serotype	Identity	Template / HSP length	Accession number				fimbria	LpfA	-	190 aa	1	1
	H_type	fliC	H27	91.17	1337 / 1461	AM231154
	O_type	wzy	O21	98.8	1083 / 1083	EU694098
	O_type	wzx	O21	100	1236 / 1236	EU694098
	Antibiotic resistance genes detected by ARESdb cloud platform
	Marker Class1	Marker2	Variant(s)	Alignment Length	Sequence Identity	Sequence Coverage
	Vga	Vga(C)	-	74 aa	94.6%	97.4%
	undecaprenyl-diphosphatase	BacA	-	273 aa	1	1
	target protection	Rpsl	-	124 aa	93.5%	1
	Sul	Sul1	-	308 aa	99.4%	1
	RND efflux transporter	MdtF	-	1037 aa	99.7%	1
	RND efflux transporter	MdtE	-	385 aa	99.7%	1
	RND efflux transporter	MdtC	-	1024 aa	99.7%	99.9%
	RND efflux transporter	MdtB	-	1040 aa	99.6%	1
	RND efflux transporter	MdtA	-	415 aa	99.3%	1
	RND efflux transporter	AcrF	-	1034 aa	99.3%	1
	RND efflux transporter	AcrE	-	385 aa	1	1
	RND efflux transporter	AcrD	-	1037 aa	99.9%	1
	RND efflux transporter	AcrB	-	1049 aa	1	1
	RND efflux transporter	AcrA	-	397 aa	1	1
	regulation of resistance	virB	-	324 aa	0.91	1
	regulation of resistance	rpoS	-	172 aa	1	1
	regulation of resistance	ompR	-	239 aa	1	1
	Qnr	QnrB6	-	226 aa	98.2%	1
	putative efflux transport	yheI	-	590 aa	98.1%	1
	putative efflux transport	gspA	-	270 aa	98.1%	1
	putative efflux transport	cusR	-	227 aa	95.2%	1
	putative efflux transport	cusF	-	110 aa	97.3%	1
	porin	OmpC	-	368 aa	96.7%	1
	Pmr	PmrL	-	660 aa	99.8%	1
	Pmr	PmrF	-	322 aa	1	1
	Pmr	PmrE	-	388 aa	98.7%	1
	Pmr	PmrC	-	547 aa	99.6%	1
	multidrug efflux SMR transporter	EmrE	-	110 aa	98.2%	1
	MFS efflux transporter	RosB	-	558 aa	91.9%	1
	MFS efflux transporter	MdtP	-	488 aa	97.7%	1
	MFS efflux transporter	MdtO	-	683 aa	99.6%	1
	MFS efflux transporter	MdtN	-	343 aa	1	1
	MFS efflux transporter	MdtM	-	410 aa	0.98	1
	MFS efflux transporter	MdtH	-	402 aa	1	1
	MFS efflux transporter	MdtG	-	408 aa	99.8%	1
	MFS efflux transporter	MdfA	-	410 aa	99.8%	1
	MFS efflux transporter	EmrY	-	512 aa	99.6%	1
	MFS efflux transporter	EmrK	-	372 aa	98.1%	96.1%
	MFS efflux transporter	EmrD	-	394 aa	99.7%	1
	MFS efflux transporter	EmrB	-	512 aa	1	1
	MFS efflux transporter	EmrA	-	390 aa	99.7%	1
	macrolide phosphotransferase	Mph(B)	-	157 aa	98.1%	99.4%
	influx	GlpT	G206A	423 aa	93.1%	93.8%
	influx	GlpT	E448K	452 aa	98.2%	1
	influx	cycA	S263A	467 aa	98.3%	1
	fimbria	LpfA	-	190 aa	1	1
	efflux regulation	SoxR	R4K	152 aa	93.4%	1
	efflux regulation	PhoQ	-	486 aa	99.4%	1
	efflux regulation	MarR	G103S, Y137H	144 aa	97.9%	1
	efflux regulation	MarA	-	129 aa	99.2%	1
	efflux regulation	KdpE	-	225 aa	99.1%	1
	efflux regulation	H-NS	-	137 aa	1	1
	efflux regulation	GadX	-	274 aa	98.5%	1
	efflux regulation	GadW	-	242 aa	93.4%	1
	efflux regulation	EvgS	-	1197 aa	99.3%	1
	efflux regulation	EvgA	-	204 aa	1	1
	efflux regulation	CRP	-	210 aa	99.5%	1
	efflux regulation	CpxA	-	457 aa	99.1%	1
	efflux regulation	AcrS	-	220 aa	99.5%	1
	efflux	TolC	-	495 aa	1	1
	DNA topoisomerase subunit	parC	T57S	752 aa	95.1%	1
	DNA topoisomerase subunit	gyrA	S83L	875 aa	99.9%	1
	Dfr	DfrA27	-	157 aa	99.4%	1
	compensation mechanism	MgrB	-	46 aa	1	97.9%
	beta-lactamase TEM	TEM-160	-	190 aa	98.9%	66.4%
	beta-lactamase regulation	argR	-	156 aa	94.2%	1
	beta-lactamase regulation	ampR	-	105 aa	94.3%	85.4%
	beta-lactamase KPC	KPC-2	-	293 aa	1	1
	beta-lactamase ESC	ESC-148	-	420 aa	98.3%	1
	beta-lactamase ampC	ampH	-	385 aa	99.7%	1
	beta-lactamase ampC	ampC1	-	434 aa	99.8%	1
	BaeSR	BaeS	-	467 aa	1	1
	BaeSR	BaeR	-	240 aa	1	1
	Arr	Arr-3	-	162 aa	99.4%	82.2%
	ANT(3'')-Ia	aadA16	-	281 aa	1	1
	ABC efflux pump	YojI	-	547 aa	1	1
	ABC efflux pump	PatA	-	459 aa	99.8%	1
	ABC efflux pump	MsrB	-	137 aa	1	1
	ABC efflux pump	MsbA	-	582 aa	1	1
	ABC efflux pump	mdlB	-	593 aa	99.5%	1
	ABC efflux pump	MacA	-	371 aa	99.7%	1
	AAC(6')-I	AAC(6')-Ib-cr	-	199 aa	1	1

## Sheet: M20 E. coli
	ResFinder 4.1
	Resistance gene	Identity (%)	Alignment Length/Gene Length	Coverage (%)	Position in reference	Phenotype	Accession no.
	dfrA14	100	474/474	100	1..475	Trimethoprim resistance	KF921535
	sul2	100	816/816	100	1..817	Sulphonamide resistance	AY034138
	blaOXA-10	100	801/801	100	1..802	Beta-lactam resistance Alternate name; PSE-2	J03427
	blaGES-1	100	864/864	100	1..865	Beta-lactam resistance	HQ170511
	blaKPC-2	100	882/882	100	1..883	Beta-lactam resistance	AY034847
	blaOXA-48	100	798/798	100	1..799	Beta-lactam resistance	AY236073
	aph(3'')-Ib	99.88	804/804	100	1..805	Aminoglycoside resistance	AF321551
	mdf(A)	99.92	1233/1233	100	1..1234	Macrolide resistance	Y08743
	qnrS1	100	657/657	100	1..658	Quinolone resistance	AB187515
	PlasmidFinder 2.1
	Database	Plasmid	Identity	Query / Template length	Accession number	Plasmids detected by ARESdb cloud platform
	enterobacteriaceae	Col(IRGK)	98.37	185 / 184	AY543071	Plasmid	Identity	Query / Template length	Accession number
	enterobacteriaceae	IncFIB(K)	99.82	560 / 560	JN233704	Col(IRGK)	98.37%	184 / 184	AY543071
	enterobacteriaceae	IncFII	99.62	261 / 261	AY458016	Col440I	95.61%	114 / 114	CP023920
	enterobacteriaceae	IncL	100	661 / 661	JN626286	Col440II	91.10%	281 / 282	CP023921
	enterobacteriaceae	IncN	99.81	514 / 514	AY046276	IncFIB(K)	99.82%	560 / 560	JN233704
	enterobacteriaceae	IncP6	99.88	806 / 806	JF785550	IncFII	99.62%	261 / 261	AY458016
	enterobacteriaceae	IncY	98.95	765 / 765	K02380	IncFII(Yp)	92.64%	231 / 230	CP000670
						IncL	100.00%	661 / 661	JN626286
						IncN	99.81%	514 / 514	AY046276
						IncP6	99.88%	806 / 806	JF785550
						IncY	98.95%	765 / 765	K02380
	VirulenceFinder 2.0						Virulence Factors detected by ARESdb cloud platform
	Database	Virulence factor	Identity	Query / Template length	Protein function	Accession number	Marker Class	Marker	Variant(s)	Alignment Length	Sequence Identity	Sequence Coverage
	virulence_ecoli	gad	100	1401 / 1401	Glutamate decarboxylase	AP009240	virulence factors	ydeH	-	442 aa	98.6%	1
	virulence_ecoli	gad	99.93	1401 / 1401	Glutamate decarboxylase	AP010953	virulence factors	ydaM	-	410 aa	0.98	1
	virulence_ecoli	lpfA	100	573 / 573	Long polar fimbriae	AP010953	virulence factors	sfaH	-	304 aa	97.4%	1
	virulence_ecoli	lpfA	98.78	573 / 573	Long polar fimbriae	CP002185	virulence factors	potD	-	348 aa	91.1%	1
	virulence_ecoli	terC	99.02	714 / 714	Tellurium ion resistance protein	CP007491	virulence factors	pemK	-	110 aa	1	1
	virulence_ecoli	terC	98.96	966 / 966	Tellurium ion resistance protein	MG591698	virulence factors	pemI	-	85 aa	1	1
	virulence_ecoli	terC	100	1041 / 1041	Tellurium ion resistance protein	UGAE01000003	virulence factors	nagA	-	139 aa	98.6%	94.6%
							virulence factors	mqsA	-	131 aa	1	1
							virulence factors	mqo	-	548 aa	99.3%	1
							virulence factors	manZ	-	269 aa	98.5%	1
							virulence factors	manX	-	144 aa	97.9%	1
							virulence factors	ldrD	-	91 aa	94.5%	1
							virulence factors	fliZ	-	108 aa	98.1%	99.1%
							virulence factors	fliZ	-	62 aa	96.8%	1
							virulence factors	fliY	-	266 aa	92.1%	1
							virulence factors	fliQ	-	89 aa	93.3%	1
							virulence factors	fliI	-	456 aa	95.6%	1
							virulence factors	fliG	-	332 aa	96.7%	1
							virulence factors	fliA	-	239 aa	99.6%	1
							virulence factors	flhA	-	692 aa	94.4%	1
							virulence factors	fimD	-	517 aa	98.6%	1
							virulence factors	EspX1	-	473 aa	91.5%	1
							virulence factors	epsJ	-	300 aa	0.98	1
							virulence factors	elfG	-	357 aa	1	1
							virulence factors	cstA	-	701 aa	92.4%	1
							fimbria	LpfA	-	190 aa	1	1
	MLST 2.0 (Multi-Locus Sequence Typing)		Coverage
	Locus	Identity	100	Alignment Length	Allele Length	Gaps	Allele	ST
	adk	100	100	536	536	0	adk_64	2795
	fumC	100	100	469	469	0	fumC_4
	gyrB	100	100	460	460	0	gyrB_5
	icd	100	100	518	518	0	icd_1
	mdh	100	100	452	452	0	mdh_8
	purA	100	100	478	478	0	purA_8
	recA	100		510	510	0	recA_6
	Antibiotic resistance genes detected by ARESdb cloud platform		Variant(s)
	Marker Class	Marker	-	Alignment Length	Sequence Identity	Sequence Coverage
	Vga	Vga(C)	-	74 aa	94.6%	97.4%
	undecaprenyl-diphosphatase	BacA	-	273 aa	1	1
	target protection	Rpsl	-	124 aa	93.5%	1
	Sul	Sul2	-	282 aa	98.9%	98.3%
	RND efflux transporter	MdtF	-	1037 aa	99.7%	1
	RND efflux transporter	MdtE	-	385 aa	99.7%	1
	RND efflux transporter	MdtC	-	1024 aa	99.7%	99.9%
	RND efflux transporter	MdtB	-	1040 aa	99.6%	1
	RND efflux transporter	MdtA	-	415 aa	99.3%	1
	RND efflux transporter	AcrF	-	1034 aa	99.3%	1
	RND efflux transporter	AcrE	-	385 aa	1	1
	RND efflux transporter	AcrD	-	1037 aa	99.9%	1
	RND efflux transporter	AcrB	-	1049 aa	1	1
	RND efflux transporter	AcrA	-	397 aa	1	1
	regulation of resistance	rpoS	-	172 aa	1	1
	regulation of resistance	ompR	-	239 aa	1	1
	Qnr	QnrS1	-	218 aa	1	1
	putative efflux transport	yheI	-	590 aa	98.1%	1
	putative efflux transport	gspA	-	270 aa	98.1%	1
	putative efflux transport	cusR	-	227 aa	95.2%	1
	putative efflux transport	cusF	-	110 aa	97.3%	1
	porin	OmpC	-	368 aa	96.5%	1
	Pmr	PmrL	-	660 aa	99.8%	1
	Pmr	PmrF	-	322 aa	1	1
	Pmr	PmrE	-	388 aa	0.99	1
	multidrug efflux SMR transporter	EmrE	-	110 aa	98.2%	1
	MFS efflux transporter	RosB	-	558 aa	91.9%	1
	MFS efflux transporter	MdtM	-	410 aa	0.98	1
	MFS efflux transporter	MdtH	-	402 aa	1	1
	MFS efflux transporter	MdtG	-	408 aa	99.8%	1
	MFS efflux transporter	MdfA	-	410 aa	99.8%	1
	MFS efflux transporter	EmrY	-	512 aa	99.6%	1
	MFS efflux transporter	EmrK	-	372 aa	98.1%	96.1%
	MFS efflux transporter	EmrD	-	394 aa	99.7%	1
	MFS efflux transporter	EmrB	-	512 aa	1	1
	MFS efflux transporter	EmrA	-	390 aa	99.7%	1
	macrolide phosphotransferase	Mph(B)	G206A	157 aa	98.1%	99.4%
	influx	GlpT	E448K	423 aa	93.1%	93.8%
	influx	GlpT	S263A	452 aa	98.2%	1
	influx	cycA	-	467 aa	98.3%	1
	fimbria	LpfA	R4K	190 aa	1	1
	efflux regulation	SoxR	-	152 aa	93.4%	1
	efflux regulation	PhoQ	G103S, Y137H	486 aa	99.4%	1
	efflux regulation	MarR	-	144 aa	97.9%	1
	efflux regulation	MarA	-	129 aa	99.2%	1
	efflux regulation	KdpE	-	225 aa	99.1%	1
	efflux regulation	H-NS	-	137 aa	1	1
	efflux regulation	GadX	-	274 aa	98.5%	1
	efflux regulation	GadW	-	242 aa	93.4%	1
	efflux regulation	EvgS	-	1197 aa	99.3%	1
	efflux regulation	EvgA	-	204 aa	1	1
	efflux regulation	CRP	-	210 aa	99.5%	1
	efflux regulation	CpxA	-	457 aa	99.1%	1
	efflux regulation	AcrS	-	220 aa	99.5%	1
	efflux	TolC	T57S	495 aa	1	1
	DNA topoisomerase subunit	parC	S83L	752 aa	95.1%	1
	DNA topoisomerase subunit	gyrA	-	875 aa	99.9%	1
	Dfr	DfrA14	-	160 aa	99.4%	1
	compensation mechanism	MgrB	-	46 aa	1	97.9%
	beta-lactamase TEM	TEM-160	-	190 aa	98.9%	66.4%
	beta-lactamase regulation	argR	-	156 aa	94.2%	1
	beta-lactamase regulation	ampR	-	105 aa	94.3%	85.4%
	beta-lactamase OXA	OXA-48	-	265 aa	1	1
	beta-lactamase OXA	OXA-10	-	266 aa	1	1
	beta-lactamase KPC	KPC-2	-	293 aa	1	1
	beta-lactamase GES	GES-1	-	287 aa	1	1
	beta-lactamase ESC	ESC-148	-	420 aa	98.3%	1
	beta-lactamase ampC	ampH	-	385 aa	99.7%	1
	beta-lactamase ampC	ampC1	-	434 aa	99.8%	1
	BaeSR	BaeS	-	467 aa	1	1
	BaeSR	BaeR	-	240 aa	1	1
	APH(3'')	APH(3'')-Ib	-	277 aa	99.6%	91.7%
	ABC efflux pump	YojI	-	547 aa	1	1
	ABC efflux pump	PatA	-	459 aa	99.8%	1
	ABC efflux pump	MsrB	-	137 aa	1	1
	ABC efflux pump	MsbA	-	582 aa	1	1
	ABC efflux pump	mdlB	-	593 aa	99.5%	1
	ABC efflux pump	MacA	-	371 aa	99.7%	1
	AAC(6')-I	AAC(6')-Ib		192 aa	1	94.6%

## Sheet: 5a Klebsiella pneumoniae
	ResFinder 4.1
	Resistance gene	Identity	Alignment Length/Gene Length	Coverage	Position in reference	Phenotype	Accession no.
	sul1	100	840/840	100	1..841	Sulphonamide resistance	U12338
	tet(A)	100	1200/1200	100	1..1201	Tetracycline resistance	AJ517790
	OqxA	100	1176/1176	100	1..1177	Disinfectant resistance	EU370913
	OqxB	99.97	3153/3153	100	1..3154	Disinfectant resistance	EU370913
	oqxB	99.97	3153/3153	100	1..3154	Quinolone resistance	EU370913
	aac(6')-Ib-cr	94.61	519/519	95.95	1..520	Fluoroquinolone and aminoglycoside resistance	EF636461
	oqxA	100	1176/1176	100	1..1177	Quinolone resistance	EU370913
	blaCTX-M-3	100	876/876	100	1..877	Beta-lactam resistance	Y10278
	blaOXA-2	100	828/828	100	1..829	Beta-lactam resistance	DQ112222
	blaGES-5	100	864/864	100	1..865	Beta-lactam resistance	DQ236171
	aph(3'')-Ib	100	804/804	100	1..805	Aminoglycoside resistance	AF024602
	aph(6)-Id	100	837/837	100	1..838	Aminoglycoside resistance	M28829
	fosA	99.29	420/420	100	1..421	Fosfomycin resistance	ACWO01000079
	blaKPC-2	100	882/882	100	1..883	Beta-lactam resistance	AY034847
	PlasmidFinder 2.1
	Database	Plasmid	Identity	Query / Template length		Accession number	Plasmids detected by ARESdb cloud platform
	enterobacteriaceae	Col(pHAD28)	95.42	131 / 131		KU674895	Plasmid	Identity	Query / Template length	Accession number
	enterobacteriaceae	Col440II	97.16	282 / 282		CP023921	Col(pHAD28)	93.89%	131 / 131	KU674895
	enterobacteriaceae	IncFIA(HI1)	96.91	388 / 388		AF250878	Col440I	95.61%	114 / 114	CP023920
	enterobacteriaceae	IncFII(K)	97.97	148 / 148		CP000648	Col440II	97.16%	282 / 282	CP023921
	enterobacteriaceae	IncX5	100	576 / 576		MF062700	IncFIA(HI1)	96.91%	388 / 388	AF250878
	enterobacteriaceae	IncY	99.48	765 / 765		K02380	IncFII(K)	97.97%	148 / 148	CP000648
							IncFII(Yp)	92.21%	231 / 230	CP000670
							IncX5	100.00%	576 / 576	MF062700
							IncY	99.48%	765 / 765	K02380
	MLST 2.0 (Multi-Locus Sequence Typing)
	Locus	Identity	Coverage	Alignment Length	Allele Length	Gaps	Allele	ST
	gapA	100	100	450	450	0	gapA_2	37
	infB	100	100	318	318	0	infB_9
	mdh	100	100	477	477	0	mdh_2
	pgi	100	100	432	432	0	pgi_1
	phoE	100	100	420	420	0	phoE_13
	rpoB	100	100	501	501	0	rpoB_1
	tonB	100	100	414	414	0	tonB_16
	Antibiotic resistance genes detected by ARESdb cloud platform
	Marker Class	Marker	Variant(s)	Alignment Length	Sequence Identity	Sequence Coverage
	Vga	Vga(C)	-	74 aa	94.6%	97.4%
	target protection	Rpsl	-	124 aa	94.4%	1
	Sul	Sul1	-	308 aa	99.4%	1
	RND efflux transporter	SilC	-	461 aa	1	1
	RND efflux transporter	SilB	-	430 aa	97.9%	1
	RND efflux transporter	SilA	-	1048 aa	0.99	1
	RND efflux transporter	OqxB	-	1050 aa	99.9%	1
	RND efflux transporter	OqxA	-	391 aa	1	1
	RND efflux transporter	MdtC	-	1024 aa	91.6%	99.9%
	RND efflux transporter	MdtB	-	1040 aa	90.1%	1
	RND efflux transporter	AcrD	-	1037 aa	0.91	1
	RND efflux transporter	AcrB	-	1049 aa	91.5%	1
	RND efflux transporter	AcrA	-	397 aa	1	1
	regulation of resistance	virB	-	324 aa	91.7%	1
	regulation of resistance	rpoS	-	172 aa	99.4%	1
	regulation of resistance	rnfC	-	562 aa	91.6%	75.9%
	regulation of resistance	ompR	-	239 aa	1	1
	regulation of resistance	mtfA	-	265 aa	1	1
	regulation of resistance	MerR	-	121 aa	91.7%	1
	regulation of resistance	MerR	-	144 aa	1	1
	regulation of resistance	MerR	-	116 aa	93.1%	80.6%
	regulation of resistance	leuO	-	308 aa	99.4%	1
	Qnr	QnrB12	-	215 aa	92.1%	1
	putative efflux transport	cusR	-	227 aa	99.1%	1
	porin	OmpK37	D275T, E244D, I128M, I70M, M233Q, N230G, N274S, R239K, V277I	384 aa	94.3%	1
	porin	OmpK36	-	369 aa	99.2%	1
	porin	OmpK36	A217S, D223G, E232R, F198Y, F207Y, G189T, L229A, L59V, N304E, T222L	369 aa	93.5%	1
	porin	OmpK35	-	195 aa	1	85.9%
	Pmr	PmrE	-	388 aa	99.5%	1
	phospholipid biosynthesis pathway	tesA	-	184 aa	92.4%	1
	MFS efflux transporter	Tet(A)	-	424 aa	1	1
	MFS efflux transporter	RosB	-	558 aa	1	1
	MFS efflux transporter	RosA	-	406 aa	99.3%	1
	MFS efflux transporter	KpnH	-	512 aa	93.4%	1
	MFS efflux transporter	KpnG	-	390 aa	99.7%	1
	MFS efflux transporter	KpnF	-	109 aa	1	1
	MFS efflux transporter	KpnE	-	120 aa	99.2%	1
	MFS efflux transporter	KdeA	-	410 aa	1	1
	MFS efflux transporter	EmrD	-	394 aa	99.5%	1
	influx regulation	bamB	A176T	360 aa	94.4%	1
	influx	UhpT	E350Q	456 aa	96.1%	98.5%
	influx	GlpT	G206A	423 aa	93.4%	93.8%
	influx	cycA	S263A	467 aa	92.7%	1
	glutathione transferase	FosA	-	139 aa	99.3%	1
	efflux regulation	MarA	-	123 aa	93.5%	96.9%
	efflux regulation	H-NS	-	135 aa	93.3%	98.5%
	efflux regulation	CRP	-	210 aa	0.99	1
	efflux regulation	CpxA	-	461 aa	98.7%	1
	DNA topoisomerase subunit	parC	T57S	752 aa	94.3%	1
	DNA topoisomerase subunit	gyrA	S83Y	877 aa	99.8%	1
	beta-lactamase regulation	argR	-	156 aa	1	1
	beta-lactamase OXA	OXA-2	-	275 aa	1	1
	beta-lactamase GES	GES-5	-	287 aa	1	1
	beta-lactamase CTX-M	CTX-M-3	-	291 aa	1	1
	BasRS	BasS synonym PmrB	R256G	365 aa	99.5%	1
	BaeSR	BaeS	-	492 aa	99.4%	1
	BaeSR	BaeR	-	240 aa	99.6%	1
	APH(6)	APH(6)-Id	-	278 aa	1	1
	APH(3'')	APH(3'')-Ib	-	290 aa	99.7%	0.96
	ABC efflux pump	PatA	-	459 aa	94.6%	1
	ABC efflux pump	MsbA	-	582 aa	91.9%	1
	AAC(6')-I	AAC(6')-Ib	-	179 aa	1	88.2%
	Virulence Factors detected by ARESdb cloud platform
	Marker Class	Marker	Variant(s)	Alignment Length	Sequence Identity	Sequence Coverage
	virulence factors	sinR	-	180 aa	0.9	99.4%
	virulence factors	sfaG	-	182 aa	1	1
	virulence factors	potD	-	348 aa	94.8%	1
	virulence factors	gmr	-	551 aa	1	1
	virulence factors	fliY	-	310 aa	1	1
	virulence factors	fliY	-	266 aa	92.1%	1
	virulence factors	fimD	-	859 aa	99.5%	1
	virulence factors	feoB	T755A	772 aa	94.2%	1
	virulence factors	eutB	-	453 aa	94.9%	1
	virulence factors	cnrA	-	1030 aa	99.8%	1

## Sheet: M11 Klebsiella pneumoniae
	ResFinder 4.1
	Resistance gene	Identity (%)	Alignment Length/Gene Length	Coverage (%)	Position in reference	Phenotype	Accession no.
	fosA	99.29	420/420	100	1..421	Fosfomycin resistance	ACWO01000079
	OqxA	100	1176/1176	100	1..1177	Disinfectant resistance	EU370913
	OqxB	99.97	3153/3153	100	1..3154	Disinfectant resistance	EU370913
	blaGES-5	100	864/864	100	1..865	Beta-lactam resistance	DQ236171
	blaKPC-2	100	882/882	100	1..883	Beta-lactam resistance	AY034847
	blaOXA-2	100	828/828	100	1..829	Beta-lactam resistance	DQ112222
	blaCTX-M-3	100	876/876	100	1..877	Beta-lactam resistance	Y10278
	aph(3'')-Ib	99.88	803/804	99.88	2..805	Aminoglycoside resistance	AF024602
	aph(6)-Id	100	837/837	100	1..838	Aminoglycoside resistance	M28829
	oqxA	100	1176/1176	100	1..1177	Quinolone resistance	EU370913
	oqxB	99.97	3153/3153	100	1..3154	Quinolone resistance	EU370913
	tet(A)	97.57	1244/1275	97.57	1..1245	Tetracycline resistance	AF534183
	sul1	100	840/840	100	1..841	Sulphonamide resistance	U12338
	PlasmidFinder 2.1					Plasmids detected by ARESdb cloud platform
	Database	Plasmid	Identity (%)	Query / Template length	Accession number	Plasmid	Identity	Query / Template length	Accession number
	enterobacteriaceae	Col(pHAD28)	95.42	131 / 131	KU674895	Col(pHAD28)	94.66%	131 / 131	KU674895
	enterobacteriaceae	Col440II	97.16	282 / 282	CP023921	Col440I	95.61%	114 / 114	CP023920
	enterobacteriaceae	IncFIA(HI1)	96.91	388 / 388	AF250878	Col440II	97.16%	282 / 282	CP023921
	enterobacteriaceae	IncFII(K)	97.97	148 / 148	CP000648	IncFIA(HI1)	96.91%	388 / 388	AF250878
	enterobacteriaceae	IncX5	100	576 / 576	MF062700	IncFII(K)	97.97%	148 / 148	CP000648
	enterobacteriaceae	IncY	99.48	765 / 765	K02380	IncFII(Yp)	92.21%	231 / 230	CP000670
						IncX5	100.00%	576 / 576	MF062700
						IncY	99.48%	765 / 765	K02380
	MLST 2.0 (Multi-Locus Sequence Typing)
	Locus	Identity	Coverage	Alignment Length	Allele Length	Gaps	Allele	ST
	gapA	100	100	450	450	0	gapA_2	37
	infB	100	100	318	318	0	infB_9
	mdh	100	100	477	477	0	mdh_2
	pgi	100	100	432	432	0	pgi_1
	phoE	100	100	420	420	0	phoE_13
	rpoB	100	100	501	501	0	rpoB_1
	tonB	100	100	414	414	0	tonB_16
	Antibiotic resistance genes detected by ARESdb cloud platform
	Marker Class	Marker	Variant(s)	Alignment Length	Sequence Identity	Sequence Coverage
	Vga	Vga(C)	-	74 aa	94.6%	97.4%
	target protection	Rpsl	-	124 aa	94.4%	1
	Sul	Sul1	-	308 aa	99.4%	1
	RND efflux transporter	SilC	-	461 aa	1	1
	RND efflux transporter	SilB	-	430 aa	97.9%	1
	RND efflux transporter	SilA	-	1048 aa	0.99	1
	RND efflux transporter	OqxB	-	1050 aa	99.9%	1
	RND efflux transporter	OqxA	-	391 aa	1	1
	RND efflux transporter	MdtC	-	1024 aa	91.6%	99.9%
	RND efflux transporter	MdtB	-	1040 aa	90.1%	1
	RND efflux transporter	AcrD	-	1037 aa	0.91	1
	RND efflux transporter	AcrB	-	1049 aa	91.5%	1
	RND efflux transporter	AcrA	-	397 aa	1	1
	regulation of resistance	virB	-	324 aa	91.7%	1
	regulation of resistance	rpoS	-	172 aa	99.4%	1
	regulation of resistance	rnfC	-	562 aa	91.6%	75.9%
	regulation of resistance	ompR	-	239 aa	1	1
	regulation of resistance	mtfA	-	265 aa	1	1
	regulation of resistance	MerR	-	121 aa	91.7%	1
	regulation of resistance	MerR	-	144 aa	1	1
	regulation of resistance	MerR	-	116 aa	93.1%	80.6%
	regulation of resistance	leuO	-	308 aa	99.4%	1
	Qnr	QnrB12	-	215 aa	92.1%	1
	putative efflux transport	cusR	-	227 aa	99.1%	1
	porin	OmpK37	D275T, E244D, I128M, I70M, M233Q, N230G, N274S, R239K, V277I	384 aa	94.3%	1
	porin	OmpK36	-	368 aa	99.2%	1
	porin	OmpK36	A217S, D223G, E232R, F198Y, F207Y, G189T, L229A, L59V, N304E, T222L	368 aa	93.5%	1
	porin	OmpK35	-	195 aa	1	85.9%
	Pmr	PmrE	-	388 aa	99.5%	1
	phospholipid biosynthesis pathway	tesA	-	184 aa	92.4%	1
	MFS efflux transporter	Tet(A)	-	424 aa	1	1
	MFS efflux transporter	RosB	-	558 aa	1	1
	MFS efflux transporter	RosA	-	406 aa	99.3%	1
	MFS efflux transporter	KpnH	-	512 aa	93.4%	1
	MFS efflux transporter	KpnG	-	390 aa	99.7%	1
	MFS efflux transporter	KpnF	-	109 aa	1	1
	MFS efflux transporter	KpnE	-	120 aa	99.2%	1
	MFS efflux transporter	KdeA	-	410 aa	1	1
	MFS efflux transporter	EmrD	-	394 aa	99.5%	1
	influx regulation	bamB	A176T	360 aa	94.4%	1
	influx	UhpT	E350Q	456 aa	96.1%	98.5%
	influx	GlpT	G206A	423 aa	93.4%	93.8%
	influx	cycA	S263A	467 aa	92.7%	1
	glutathione transferase	FosA	-	139 aa	99.3%	1
	efflux regulation	MarA	-	123 aa	93.5%	96.9%
	efflux regulation	H-NS	-	135 aa	93.3%	98.5%
	efflux regulation	CRP	-	210 aa	0.99	1
	efflux regulation	CpxA	-	461 aa	98.7%	1
	DNA topoisomerase subunit	parC	T57S	752 aa	94.3%	1
	DNA topoisomerase subunit	gyrA	S83Y	877 aa	99.8%	1
	beta-lactamase regulation	argR	-	156 aa	1	1
	beta-lactamase OXA	OXA-2	-	275 aa	1	1
	beta-lactamase GES	GES-5	-	287 aa	1	1
	beta-lactamase CTX-M	CTX-M-3	-	291 aa	1	1
	BasRS	BasS synonym PmrB	R256G	365 aa	99.5%	1
	BaeSR	BaeS	-	492 aa	99.4%	1
	BaeSR	BaeR	-	240 aa	99.6%	1
	APH(6)	APH(6)-Id	-	278 aa	1	1
	APH(3'')	APH(3'')-Ib	-	290 aa	99.7%	0.96
	ABC efflux pump	PatA	-	459 aa	94.6%	1
	ABC efflux pump	MsbA	-	582 aa	91.9%	1
	AAC(6')-I	AAC(6')-Ib	-	179 aa	1	88.2%
	Virulence Factors detected by ARESdb cloud platform
	Search
	Marker Class1	Marker2	Variant(s)	Alignment Length	Sequence Identity	Sequence Coverage
	virulence factors	sinR	-	180 aa	0.9	99.4%
	virulence factors	sfaG	-	182 aa	1	1
	virulence factors	potD	-	348 aa	94.8%	1
	virulence factors	gmr	-	551 aa	1	1
	virulence factors	fliY	-	310 aa	1	1
	virulence factors	fliY	-	266 aa	92.1%	1
	virulence factors	fimD	-	859 aa	99.5%	1
	virulence factors	feoB	T755A	772 aa	94.2%	1
	virulence factors	eutB	-	453 aa	94.9%	1
	virulence factors	cnrA	-	1030 aa	99.8%	1

## Sheet: C2 Klebsiella pneumoniae
	ResFinder 4.1
	Resistance gene	Identity (%)	Alignment Length/Gene Length	Coverage	Position in reference	Phenotype	Accession no.
	oqxB	98.92	3153/3153	100	1..3154	Quinolone resistance	EU370913
	oqxA	99.32	1176/1176	100	1..1177	Quinolone resistance	EU370913
	aac(6')-Ib-cr	98	600/600	100	1..601	Fluoroquinolone and aminoglycoside resistance	DQ303918
	sul1	100	840/840	100	1..841	Sulphonamide resistance	U12338
	blaKPC-2	100	882/882	100	1..883	Beta-lactam resistance	AY034847
	blaGES-5	100	864/864	100	1..865	Beta-lactam resistance	DQ236171
	blaSHV-11	92.8	861/861	92.8	1..862	Beta-lactam resistance	AF535128
	blaOXA-48	100	798/798	100	1..799	Beta-lactam resistance	AY236073
	fosA	99.05	420/420	100	1..421	Fosfomycin resistance	ACWO01000079
	OqxB	98.92	3153/3153	100	1..3154	Disinfectant resistance	EU370913
	OqxA	99.32	1176/1176	100	1..1177	Disinfectant resistance	EU370913
	PlasmidFinder 2.1					Plasmids detected by ARESdb cloud platform
	Database	Plasmid	Identity (%)	Query / Template length	Accession number	Plasmid	Identity	Query / Template length	Accession number
	enterobacteriaceae	Col(pHAD28)	100	131 / 131	KU674895	Col(pHAD28)	100.00%	131 / 131	KU674895
	enterobacteriaceae	IncFIB(K)	98.93	560 / 560	JN233704	Col440I	95.61%	114 / 114	CP023920
	enterobacteriaceae	IncFII(pKP91)	95.22	230 / 230	CP000966	IncFIB(K)	98.93%	560 / 560	JN233704
	enterobacteriaceae	IncL	100	661 / 661	JN626286	IncFII(pKP91)	96.07%	229 / 230	CP000966
	enterobacteriaceae	IncR	99.6	251 / 251	DQ449578	IncFII(pMET)	90.92%	584 / 577	EU383016
						IncL	100.00%	661 / 661	JN626286
						IncQ1	93.58%	779 / 796	M28829
						IncR	99.60%	251 / 251	DQ449578
	MLST 2.0 (Multi-Locus Sequence Typing)
	Locus	Identity	Coverage	Alignment Length	Allele Length	Gaps	Allele	ST
	gapA	100	100	450	450	0	gapA_2	534
	infB	100	100	318	318	0	infB_1
	mdh	100	100	477	477	0	mdh_1
	pgi	100	100	432	432	0	pgi_2
	phoE	100	100	420	420	0	phoE_61
	rpoB	100	100	501	501	0	rpoB_4
	tonB	100	100	408	408	0	tonB_132
	Antibiotic resistance genes detected by ARESdb cloud platform
	Marker Class	Marker	Variant(s)	Alignment Length	Sequence Identity	Sequence Coverage
	Vga	Vga(C)	-	76 aa	1	1
	target protection	Rpsl	-	124 aa	94.4%	1
	Sul	Sul1	-	308 aa	99.4%	1
	RND efflux transporter	SilC	-	461 aa	1	1
	RND efflux transporter	SilB	-	430 aa	97.9%	1
	RND efflux transporter	SilA	-	1048 aa	98.9%	1
	RND efflux transporter	MdtC	-	1024 aa	91.2%	99.9%
	RND efflux transporter	MdtB	-	1040 aa	90.7%	1
	RND efflux transporter	AcrD	-	1037 aa	0.91	1
	RND efflux transporter	AcrB	-	1049 aa	91.4%	1
	RND efflux transporter	AcrA	-	397 aa	99.7%	1
	regulation of resistance	virB	-	324 aa	92.3%	1
	regulation of resistance	rpoS	-	172 aa	99.4%	1
	regulation of resistance	rnfC	-	562 aa	91.8%	75.9%
	regulation of resistance	ompR	-	239 aa	1	1
	regulation of resistance	mtfA	-	265 aa	1	1
	regulation of resistance	leuO	-	308 aa	99.4%	1
	Qnr	QnrB12	-	215 aa	92.1%	1
	putative efflux transport	setB	A200E	393 aa	99.5%	1
	putative efflux transport	cusR	-	227 aa	98.7%	1
	porin	OmpK37	I128M, I70M	374 aa	99.5%	1
	porin	OmpK36	-	375 aa	95.5%	1
	porin	OmpK36	A217S, D223G, E232R, F198Y, F207Y, G189T, L229A, L59V, T222L	375 aa	90.9%	1
	porin	OmpK35	-	226 aa	1	99.6%
	Pmr	PmrE	-	388 aa	0.99	1
	phospholipid biosynthesis pathway	tesA	-	184 aa	92.4%	1
	OqxB	OqxB19	-	1050 aa	1	1
	OqxA	OqxA10	-	391 aa	1	1
	MFS efflux transporter	RosB	-	558 aa	1	1
	MFS efflux transporter	RosA	-	406 aa	1	1
	MFS efflux transporter	KpnH	-	512 aa	93.4%	1
	MFS efflux transporter	KpnG	-	390 aa	99.5%	1
	MFS efflux transporter	KpnF	-	109 aa	1	1
	MFS efflux transporter	KpnE	-	120 aa	1	1
	MFS efflux transporter	KdeA	-	410 aa	99.8%	1
	MFS efflux transporter	EmrD	-	394 aa	99.5%	1
	influx regulation	bamB	A176T	360 aa	94.4%	1
	influx	UhpT	E350Q	456 aa	96.1%	98.5%
	influx	GlpT	G206A	423 aa	93.4%	93.8%
	influx	cycA	S263A	467 aa	92.5%	1
	glutathione transferase	FosA	-	139 aa	99.3%	1
	efflux regulation	RamA	-	113 aa	0.92	91.1%
	efflux regulation	MarA	-	123 aa	93.5%	96.9%
	efflux regulation	H-NS	-	135 aa	93.3%	98.5%
	efflux regulation	CRP	-	210 aa	0.99	1
	efflux regulation	CpxA	-	461 aa	98.5%	1
	efflux regulation	AcrR	F172S, F197I, G164A, K201M, L195V, P161R, R173G	216 aa	96.8%	1
	DNA topoisomerase subunit	parC	T57S	752 aa	94.1%	1
	DNA topoisomerase subunit	gyrA	S83Y	877 aa	99.8%	1
	beta-lactamase SHV	SHV-11	-	286 aa	1	1
	beta-lactamase regulation	argR	-	156 aa	1	1
	beta-lactamase OXA	OXA-48	-	265 aa	1	1
	beta-lactamase GES	GES-5	-	287 aa	1	1
	BaeSR	BaeS	-	492 aa	99.4%	1
	BaeSR	BaeR	-	240 aa	99.2%	1
	ABC efflux pump	PatA	-	459 aa	94.6%	1
	ABC efflux pump	MsbA	-	582 aa	91.9%	1
	AAC(6')-I	AAC(6')-Ib7	-	210 aa	0.99	1
	Virulence Factors detected by ARESdb cloud platform
	Marker Class	Marker	Variant(s)	Alignment Length	Sequence Identity	Sequence Coverage
	virulence factors	sinR	-	180 aa	0.9	99.4%
	virulence factors	sfaG	-	183 aa	97.8%	1
	virulence factors	potD	-	348 aa	95.1%	1
	virulence factors	pemK	-	110 aa	96.4%	1
	virulence factors	pemI	-	85 aa	96.5%	1
	virulence factors	gmr	-	551 aa	1	1
	virulence factors	fliY	-	310 aa	99.7%	1
	virulence factors	fimD	-	859 aa	98.7%	1
	virulence factors	feoB	T755A	772 aa	94.2%	1
	virulence factors	eutB	-	453 aa	94.9%	1
	virulence factors	cstA	-	701 aa	92.6%	1
	virulence factors	cnrA	-	1030 aa	99.2%	1

## Sheet: CF1 Citrobacter freundii
	blaKPC-2	100	882/882	100	1..883	Beta-lactam resistance	AY034847
	PlasmidFinder 2.1
	Database	Plasmid	Identity	Query / Template length	Accession number
	enterobacteriaceae	IncFIB(pHCM2)	96.69	875 / 875	AL513384
	MLST 2.0 (Multi-Locus Sequence Typing)
	Locus	Identity	Coverage	Alignment Length	Allele Length	Gaps	Allele	ST
	arcA	100	100	435	435	0	arcA_14	128
	aspC	100	100	513	513	0	aspC_23
	clpX	100	100	567	567	0	clpX_20
	dnaG	100	100	444	444	0	dnaG_58
	fadD	100	100	483	483	0	fadD_36
	lysP	100	100	477	477	0	lysP_62
	mdh	100	100	549	549	0	mdh_60
	Antibiotic resistance genes detected by ARESdb cloud platform
	Marker Class	Marker	Variant(s)	Alignment Length	Sequence Identity	Sequence Coverage
	undecaprenyl-diphosphatase	BacA	-	273 aa	92.7%	1
	target protection	Rpsl	-	124 aa	93.5%	1
	RND efflux transporter	SilC	-	461 aa	97.6%	1
	RND efflux transporter	SilB	-	430 aa	96.5%	1
	RND efflux transporter	SilA	-	1048 aa	98.9%	1
	RND efflux transporter	MdtC	-	1025 aa	92.7%	1
	RND efflux transporter	MdtB	-	1040 aa	92.8%	1
	RND efflux transporter	AcrD	-	1037 aa	94.7%	1
	RND efflux transporter	AcrB	-	1049 aa	94.5%	1
	RND efflux transporter	AcrA	-	397 aa	91.7%	1
	regulation of resistance	rpoS	-	172 aa	1	1
	regulation of resistance	rnfC	-	560 aa	91.1%	83.2%
	regulation of resistance	ompR	-	239 aa	1	1
	putative efflux transport	sugE	-	105 aa	0.99	1
	putative efflux transport	cusR	-	226 aa	97.3%	99.6%
	phospholipid biosynthesis pathway	tesA	-	183 aa	90.2%	99.5%
	MFS efflux transporter	RosB	-	557 aa	92.5%	99.8%
	MFS efflux transporter	MdtH	-	402 aa	91.3%	1
	MFS efflux transporter	MdtG	-	406 aa	91.4%	99.5%
	MFS efflux transporter	MdfA	-	410 aa	0.91	1
	MFS efflux transporter	EmrB	-	512 aa	95.3%	1
	influx	UhpT	E350Q	463 aa	95.7%	1
	influx	GlpT	G206A	423 aa	92.9%	93.8%
	influx	cycA	S263A	466 aa	96.1%	99.8%
	efflux regulation	SoxR	R4K	152 aa	93.4%	1
	efflux regulation	SoxR	T38S	152 aa	94.1%	98.7%
	efflux regulation	MarR	Y137H	144 aa	90.3%	1
	efflux regulation	MarA	-	128 aa	0.93	99.2%
	efflux regulation	KdpE	-	224 aa	90.6%	99.6%
	efflux regulation	H-NS	-	137 aa	94.2%	1
	efflux regulation	CRP	-	210 aa	0.99	1
	efflux regulation	CpxA	-	457 aa	0.98	1
	DNA topoisomerase subunit	parC	T57S	752 aa	0.96	1
	DNA topoisomerase subunit	gyrA	S83T	875 aa	92.5%	99.8%
	beta-lactamase regulation	argR	-	156 aa	94.2%	1
	beta-lactamase CMY	cmy-157	-	381 aa	97.4%	1
	beta-lactamase ampC	ampH	-	385 aa	91.7%	1
	BaeSR	BaeR	-	239 aa	96.2%	99.6%
	ABC efflux pump	YojI	-	547 aa	91.2%	1
	ABC efflux pump	PatA	-	458 aa	0.95	99.8%
	ABC efflux pump	MsbA	-	582 aa	94.7%	1
	ABC efflux pump	mdlB	-	592 aa	0.91	99.8%
	ABC efflux pump	MacB	-	376 aa	94.9%	1
	Virulence Factors detected by ARESdb cloud platform
	Marker Class	Marker	Variant(s)	Alignment Length	Sequence Identity	Sequence Coverage
	virulence factors	potD	-	348 aa	93.4%	1
	virulence factors	fliY	-	266 aa	0.94	1
	virulence factors	fliQ	-	89 aa	0.91	1
	virulence factors	fliP	-	245 aa	91.4%	1
	virulence factors	fliI	-	456 aa	95.8%	1
	virulence factors	fliG	-	332 aa	96.4%	1
	virulence factors	fliA	-	239 aa	96.2%	1
	virulence factors	flhA	-	692 aa	94.5%	1
	virulence factors	eutB	-	453 aa	97.6%	1
	virulence factors	cstA	-	701 aa	91.4%	1

## Sheet: AMR Markers
Sample	Organism	Marker ID	Marker Name	Marker Class 1	Marker Class 2	Marker Class 3	Marker Type	Score	Bits	Evalue	Contig	Plasmid Index	Associated Replicon Types	Identity	Identities	Positives	Gaps	Alignment Length	Query Coverage
5a_H757CDSX2_L2	Klebsiella pneumoniae	AR008487	AAC(6')-Ib-Hangzhou	AAC(6')-I	AAC(6')	aminoglycoside acetyltransferase	Protein	941	367	1.27e-132	NODE_109_length_542_cov_683.548387_component_0|frw|orf:1	0	IncFII(Yp), IncFIA(HI1)	100	179	179	0	179	88.1773
5a_H757CDSX2_L2	Klebsiella pneumoniae	AR015332	APH(3'')-Ib	APH(3'')	APH	phosphotransferase	Protein	1546	600	5.08e-198	NODE_17_length_12261_cov_152.650772_component_0|rev|orf:0	0	IncFII(Yp), IncFIA(HI1)	99.6552	289	290	0	290	96.0265
5a_H757CDSX2_L2	Klebsiella pneumoniae	AR001121	APH(6)-Id	APH(6)	APH	phosphotransferase	Protein	1448	562	2.82e-185	NODE_17_length_12261_cov_152.650772_component_0|rev|orf:2	0	IncFII(Yp), IncFIA(HI1)	100	278	278	0	278	100
5a_H757CDSX2_L2	Klebsiella pneumoniae	AR008949	Tet(A)	MFS efflux transporter	efflux	transporters	Protein	2114	818	2.15e-272	NODE_18_length_12146_cov_148.050874_component_0|frw|orf:0	0	IncFII(Yp), IncFIA(HI1)	100	424	424	0	424	100
5a_H757CDSX2_L2	Klebsiella pneumoniae	AR006321	virB	regulation of resistance	root		Protein	1454	564	2.82e-185	NODE_19_length_12008_cov_154.192021_component_0|rev|orf:1	0	IncFII(Yp), IncFIA(HI1)	91.6667	297	314	0	324	100
5a_H757CDSX2_L2	Klebsiella pneumoniae	AR014466	EmrD	MFS efflux transporter	efflux	transporters	Protein	1940	751	2.58e-249	NODE_3_length_31361_cov_131.690001_component_0|frw|orf:2	0	IncFII(Yp), IncFIA(HI1)	99.4924	392	393	0	394	100
5a_H757CDSX2_L2	Klebsiella pneumoniae	AR008839-E350Q	UhpT	influx	transporters	root	Protein	2204	853	1.46e-283	NODE_3_length_31361_cov_131.690001_component_0|rev|orf:0	0	IncFII(Yp), IncFIA(HI1)	96.0526	438	445	0	456	98.4881
5a_H757CDSX2_L2	Klebsiella pneumoniae	AR014397	MerR	regulation of resistance	root		Protein	711	278	1.41e-88	NODE_33_length_5603_cov_161.902099_component_0|rev|orf:2	0	IncFII(Yp), IncFIA(HI1)	100	144	144	0	144	100
5a_H757CDSX2_L2	Klebsiella pneumoniae	AR015462	Sul1	Sul	metabolite synthesis	compensation mechanism	Protein	1553	602	5.97e-204	NODE_35_length_5383_cov_138.791557_component_0|rev|orf:0	0	IncFII(Yp), IncFIA(HI1)	99.3506	306	308	0	308	100
5a_H757CDSX2_L2	Klebsiella pneumoniae	AR000760	OXA-2	beta-lactamase OXA	beta-lactamase class D	beta-lactamase	Protein	1445	561	8.29e-189	NODE_35_length_5383_cov_138.791557_component_0|rev|orf:1	0	IncFII(Yp), IncFIA(HI1)	100	275	275	0	275	100
5a_H757CDSX2_L2	Klebsiella pneumoniae	AR001233	AAC(6')-Ib8	AAC(6')-I	AAC(6')	aminoglycoside acetyltransferase	Protein	172	70.9	9.22e-18	NODE_39_length_4834_cov_280.105717_component_0|frw|orf:2	0	IncFII(Yp), IncFIA(HI1)	90	36	39	0	40	95.2381
5a_H757CDSX2_L2	Klebsiella pneumoniae	AR001969	PmrE	Pmr	phosphoethanolamine transferase	transferases	Protein	1936	750	2.14e-262	NODE_43_length_4430_cov_40.425913_component_0|frw|orf:2	0	IncFII(Yp), IncFIA(HI1)	99.4845	386	386	0	388	100
5a_H757CDSX2_L2	Klebsiella pneumoniae	AR003285	MerR	regulation of resistance	root		Protein	527	207	9.21e-65	NODE_59_length_2613_cov_377.998028_component_0|frw|orf:2	0	IncFII(Yp), IncFIA(HI1)	91.7355	111	113	0	121	100
5a_H757CDSX2_L2	Klebsiella pneumoniae	AR001102	cusR	putative efflux transport	efflux	transporters	Protein	1134	441	5.69e-144	NODE_7_length_21369_cov_135.594308_component_0|frw|orf:2	0	IncFII(Yp), IncFIA(HI1)	99.1189	225	226	0	227	100
5a_H757CDSX2_L2	Klebsiella pneumoniae	AR007443	GES-5	beta-lactamase GES	beta-lactamase class A	beta-lactamase	Protein	1450	563	4.19e-205	NODE_87_length_1233_cov_548.373702_component_0|rev|orf:0	0	IncFII(Yp), IncFIA(HI1)	100	287	287	0	287	100
C2_H757CDSX2_L2	Klebsiella pneumoniae	AR009245	Vga(C)	Vga	ABC efflux pump	efflux	Protein	395	156	1.46e-47	NODE_11_length_9629_cov_199.115683_component_0|frw|orf:2	0	IncL, IncQ1, IncFII	100	76	76	0	76	100
C2_H757CDSX2_L2	Klebsiella pneumoniae	AR007443	GES-5	beta-lactamase GES	beta-lactamase class A	beta-lactamase	Protein	1450	563	9.08e-187	NODE_15_length_7106_cov_380.932138_component_0|frw|orf:0	0	IncL, IncQ1, IncFII	100	287	287	0	287	100
C2_H757CDSX2_L2	Klebsiella pneumoniae	AR000213	AAC(6')-Ib7	AAC(6')-I	AAC(6')	aminoglycoside acetyltransferase	Protein	1077	419	1.03e-137	NODE_19_length_5379_cov_198.457375_component_0|rev|orf:0	0	IncL, IncQ1, IncFII	99.0476	208	208	0	210	100
C2_H757CDSX2_L2	Klebsiella pneumoniae	AR015462	Sul1	Sul	metabolite synthesis	compensation mechanism	Protein	1553	602	2.81e-204	NODE_19_length_5379_cov_198.457375_component_0|rev|orf:2	0	IncL, IncQ1, IncFII	99.3506	306	308	0	308	100
C2_H757CDSX2_L2	Klebsiella pneumoniae	AR009448	QnrB12	Qnr	target protection	target related resistance	Protein	708	277	2.44e-87	NODE_25_length_4391_cov_188.102225_component_0|rev|orf:1	0	IncL, IncQ1, IncFII	92.093	198	208	0	215	100
C2_H757CDSX2_L2	Klebsiella pneumoniae	AR006998	OXA-48	beta-lactamase OXA	beta-lactamase class D	beta-lactamase	Protein	1392	540	4.15e-192	NODE_35_length_2231_cov_197.672010_component_0|frw|orf:1	0	IncL, IncQ1, IncFII	100	265	265	0	265	100
C2_H757CDSX2_L2	Klebsiella pneumoniae	AR006321	virB	regulation of resistance	root		Protein	1466	569	3.37e-187	NODE_6_length_12535_cov_205.567346_component_0|frw|orf:0	0	IncL, IncQ1, IncFII	92.284	299	316	0	324	100
M11_H757CDSX2_L2	Klebsiella pneumoniae	AR014732	SilB	RND efflux transporter	efflux	transporters	Protein	2149	832	5.18e-277	NODE_1_length_31604_cov_179.321756_component_0|rev|orf:0	0	IncFII(K), IncY, IncFIA(HI1)	97.907	421	427	0	430	100
M11_H757CDSX2_L2	Klebsiella pneumoniae	AR015184	SilC	RND efflux transporter	efflux	transporters	Protein	2267	877	2.57e-292	NODE_1_length_31604_cov_179.321756_component_0|rev|orf:0	0	IncFII(K), IncY, IncFIA(HI1)	100	461	461	0	461	100
M11_H757CDSX2_L2	Klebsiella pneumoniae	AR014430	SilA	RND efflux transporter	efflux	transporters	Protein	5164	1993	0	NODE_1_length_31604_cov_179.321756_component_0|rev|orf:1	0	IncFII(K), IncY, IncFIA(HI1)	98.9504	1037	1042	0	1048	100
M11_H757CDSX2_L2	Klebsiella pneumoniae	AR009245	Vga(C)	Vga	ABC efflux pump	efflux	Protein	369	146	5.35e-44	NODE_1_length_31604_cov_179.321756_component_0|rev|orf:1	0	IncFII(K), IncY, IncFIA(HI1)	94.5946	70	73	0	74	97.3684
M11_H757CDSX2_L2	Klebsiella pneumoniae	AR001233	AAC(6')-Ib8	AAC(6')-I	AAC(6')	aminoglycoside acetyltransferase	Protein	172	70.9	5.07e-18	NODE_18_length_5974_cov_348.571647_component_0|frw|orf:2	0	IncFII(K), IncY, IncFIA(HI1)	90	36	39	0	40	95.2381
M11_H757CDSX2_L2	Klebsiella pneumoniae	AR006321	virB	regulation of resistance	root		Protein	1454	564	1.6e-185	NODE_2_length_26542_cov_221.564481_component_0|frw|orf:2	0	IncFII(K), IncY, IncFIA(HI1)	91.6667	297	314	0	324	100
M11_H757CDSX2_L2	Klebsiella pneumoniae	AR007443	GES-5	beta-lactamase GES	beta-lactamase class A	beta-lactamase	Protein	1450	563	1.24e-185	NODE_3_length_26199_cov_393.229883_component_0|frw|orf:0	0	IncFII(K), IncY, IncFIA(HI1)	100	287	287	0	287	100
M11_H757CDSX2_L2	Klebsiella pneumoniae	AR008487	AAC(6')-Ib-Hangzhou	AAC(6')-I	AAC(6')	aminoglycoside acetyltransferase	Protein	1005	391	2.59e-127	NODE_3_length_26199_cov_393.229883_component_0|frw|orf:2	0	IncFII(K), IncY, IncFIA(HI1)	100	192	192	0	192	94.5813
M11_H757CDSX2_L2	Klebsiella pneumoniae	AR003285	MerR	regulation of resistance	root		Protein	527	207	5.07e-65	NODE_37_length_2613_cov_304.173502_component_0|frw|orf:2	0	IncFII(K), IncY, IncFIA(HI1)	91.7355	111	113	0	121	100
M11_H757CDSX2_L2	Klebsiella pneumoniae	AR014397	MerR	regulation of resistance	root		Protein	711	278	3.05e-97	NODE_59_length_877_cov_110.237500_component_0|frw|orf:1	0	IncFII(K), IncY, IncFIA(HI1)	100	144	144	0	144	100
M11_H757CDSX2_L2	Klebsiella pneumoniae	AR014409	MerR	regulation of resistance	root		Protein	544	214	1.57e-72	NODE_65_length_734_cov_310.980213_component_0|rev|orf:1	0	IncFII(K), IncY, IncFIA(HI1)	93.1034	108	112	0	116	80.5556
M12_H757CDSX2_L2	Escherichia coli	AR008601	aadA11	ANT(3'')-Ia	ANT(3'')-I	ANT(3'')	Protein	1357	527	1.71e-179	NODE_18_length_4129_cov_472.253455_component_0|frw|orf:0	0	IncL, IncP6, IncFIB(K)	100	269	269	0	269	95.7295
M12_H757CDSX2_L2	Escherichia coli	AR000760	OXA-2	beta-lactamase OXA	beta-lactamase class D	beta-lactamase	Protein	1445	561	1.26e-192	NODE_18_length_4129_cov_472.253455_component_0|frw|orf:2	0	IncL, IncP6, IncFIB(K)	100	275	275	0	275	100
M12_H757CDSX2_L2	Escherichia coli	AR004621	QacF	multidrug efflux SMR transporter	efflux	transporters	Protein	526	207	1.12e-64	NODE_18_length_4129_cov_472.253455_component_0|frw|orf:2	0	IncL, IncP6, IncFIB(K)	99.0909	109	110	0	110	100
M12_H757CDSX2_L2	Escherichia coli	AR007444	GES-2	beta-lactamase GES	beta-lactamase class A	beta-lactamase	Protein	1452	563	1.92e-193	NODE_18_length_4129_cov_472.253455_component_0|rev|orf:0	0	IncL, IncP6, IncFIB(K)	100	287	287	0	287	100
M12_H757CDSX2_L2	Escherichia coli	AR008487	AAC(6')-Ib-Hangzhou	AAC(6')-I	AAC(6')	aminoglycoside acetyltransferase	Protein	1000	389	9.02e-129	NODE_18_length_4129_cov_472.253455_component_0|rev|orf:2	0	IncL, IncP6, IncFIB(K)	99.4792	191	192	0	192	94.5813
M12_H757CDSX2_L2	Escherichia coli	AR007789	KPC-2	beta-lactamase KPC	beta-lactamase class A	beta-lactamase	Protein	1492	579	2.67e-191	NODE_2_length_38767_cov_439.621246_component_0|frw|orf:1	0	IncL, IncP6, IncFIB(K)	100	293	293	0	293	100
M12_H757CDSX2_L2	Escherichia coli	AR007230	TEM-160	beta-lactamase TEM	beta-lactamase class A	beta-lactamase	Protein	962	375	3.22e-120	NODE_2_length_38767_cov_439.621246_component_0|frw|orf:2	0	IncL, IncP6, IncFIB(K)	98.9474	188	189	0	190	66.4336
M12_H757CDSX2_L2	Escherichia coli	AR006998	OXA-48	beta-lactamase OXA	beta-lactamase class D	beta-lactamase	Protein	1392	540	3.47e-192	NODE_27_length_2231_cov_232.503033_component_0|frw|orf:1	0	IncL, IncP6, IncFIB(K)	100	265	265	0	265	100
M12_H757CDSX2_L2	Escherichia coli	AR009245	Vga(C)	Vga	ABC efflux pump	efflux	Protein	369	146	3.95e-44	NODE_5_length_15164_cov_438.535428_component_0|rev|orf:0	0	IncL, IncP6, IncFIB(K)	94.5946	70	73	0	74	97.3684
M12_H757CDSX2_L2	Escherichia coli	AR008862	CmlA5	MFS efflux transporter	efflux	transporters	Protein	2173	841	9.22e-282	NODE_7_length_10547_cov_476.580898_component_0|frw|orf:0	0	IncL, IncP6, IncFIB(K)	99.7712	436	437	0	437	100
M12_H757CDSX2_L2	Escherichia coli	AR006967	OXA-10	beta-lactamase OXA	beta-lactamase class D	beta-lactamase	Protein	1356	526	1.62e-173	NODE_7_length_10547_cov_476.580898_component_0|frw|orf:0	0	IncL, IncP6, IncFIB(K)	100	266	266	0	266	100
M12_H757CDSX2_L2	Escherichia coli	AR008611	aadA	ANT(3'')-Ia	ANT(3'')-I	ANT(3'')	Protein	1385	538	3.08e-177	NODE_7_length_10547_cov_476.580898_component_0|frw|orf:1	0	IncL, IncP6, IncFIB(K)	100	275	275	0	275	99.6377
M12_H757CDSX2_L2	Escherichia coli	AR003965	DfrA14	Dfr	trimethoprim-resistant dihydrofolate reductase	nucleic acid synthesis	Protein	844	329	1.44e-106	NODE_7_length_10547_cov_476.580898_component_0|frw|orf:2	0	IncL, IncP6, IncFIB(K)	99.375	159	160	0	160	100
M14_H757CDSX2_L2	Escherichia coli	AR008487	AAC(6')-Ib-Hangzhou	AAC(6')-I	AAC(6')	aminoglycoside acetyltransferase	Protein	1005	391	1.81e-133	NODE_21_length_2670_cov_120.637486_component_0|rev|orf:1	0	IncN, IncP6, IncL	100	192	192	0	192	94.5813
M14_H757CDSX2_L2	Escherichia coli	AR006967	OXA-10	beta-lactamase OXA	beta-lactamase class D	beta-lactamase	Protein	1356	526	5.82e-185	NODE_21_length_2670_cov_120.637486_component_0|rev|orf:1	0	IncN, IncP6, IncL	100	266	266	0	266	100
M14_H757CDSX2_L2	Escherichia coli	AR007447	GES-1	beta-lactamase GES	beta-lactamase class A	beta-lactamase	Protein	1454	564	2.32e-199	NODE_21_length_2670_cov_120.637486_component_0|rev|orf:2	0	IncN, IncP6, IncL	100	287	287	0	287	100
M14_H757CDSX2_L2	Escherichia coli	AR006998	OXA-48	beta-lactamase OXA	beta-lactamase class D	beta-lactamase	Protein	1392	540	2.58e-192	NODE_24_length_2231_cov_117.859185_component_0|frw|orf:1	0	IncN, IncP6, IncL	100	265	265	0	265	100
M14_H757CDSX2_L2	Escherichia coli	AR007789	KPC-2	beta-lactamase KPC	beta-lactamase class A	beta-lactamase	Protein	1492	579	1.94e-191	NODE_3_length_14644_cov_191.323540_component_0|frw|orf:1	0	IncN, IncP6, IncL	100	293	293	0	293	100
M14_H757CDSX2_L2	Escherichia coli	AR007230	TEM-160	beta-lactamase TEM	beta-lactamase class A	beta-lactamase	Protein	962	375	2.34e-120	NODE_3_length_14644_cov_191.323540_component_0|frw|orf:2	0	IncN, IncP6, IncL	98.9474	188	189	0	190	66.4336
M14_H757CDSX2_L2	Escherichia coli	AR003965	DfrA14	Dfr	trimethoprim-resistant dihydrofolate reductase	nucleic acid synthesis	Protein	844	329	1.08e-106	NODE_4_length_14161_cov_165.985373_component_0|frw|orf:0	0	IncN, IncP6, IncL	99.375	159	160	0	160	100
M14_H757CDSX2_L2	Escherichia coli	AR015332	APH(3'')-Ib	APH(3'')	APH	phosphotransferase	Protein	1472	571	2.38e-189	NODE_7_length_7557_cov_168.548262_component_0|frw|orf:2	0	IncN, IncP6, IncL	99.639	276	277	0	277	91.7219
M14_H757CDSX2_L2	Escherichia coli	AR000229	Sul2	Sul	metabolite synthesis	compensation mechanism	Protein	1352	525	4.76e-173	NODE_7_length_7557_cov_168.548262_component_0|frw|orf:2	0	IncN, IncP6, IncL	98.9362	279	280	1	282	98.2578
M14_H757CDSX2_L2	Escherichia coli	AR001353	QnrS7	Qnr	target protection	target related resistance	Protein	805	314	1.95e-100	NODE_7_length_7557_cov_168.548262_component_0|rev|orf:1	0	IncN, IncP6, IncL	100	218	218	0	218	100
M17_H757CDSX2_L2	Escherichia coli	AR009272	MsrB	ABC efflux pump	efflux	transporters	Protein	769	300	2.58e-96	NODE_1_length_312642_cov_63.014077_component_0|rev|orf:0	0	IncP6, IncFII(Yp), IncR	100	137	137	0	137	100
M17_H757CDSX2_L2	Escherichia coli	AR009626	MgrB	compensation mechanism	root		Protein	245	99	2.29e-27	NODE_1_length_312642_cov_63.014077_component_0|rev|orf:2	0	IncP6, IncFII(Yp), IncR	100	46	46	0	46	97.8723
M17_H757CDSX2_L2	Escherichia coli	AR007789	KPC-2	beta-lactamase KPC	beta-lactamase class A	beta-lactamase	Protein	1492	579	9.85e-191	NODE_12_length_25016_cov_789.292434_component_0|frw|orf:1	0	IncP6, IncFII(Yp), IncR	100	293	293	0	293	100
M17_H757CDSX2_L2	Escherichia coli	AR007230	TEM-160	beta-lactamase TEM	beta-lactamase class A	beta-lactamase	Protein	962	375	1.19e-119	NODE_12_length_25016_cov_789.292434_component_0|frw|orf:2	0	IncP6, IncFII(Yp), IncR	98.9474	188	189	0	190	66.4336
M17_H757CDSX2_L2	Escherichia coli	AR006321	virB	regulation of resistance	root		Protein	1452	563	8.02e-185	NODE_20_length_14123_cov_173.232023_component_0|frw|orf:1	0	IncP6, IncFII(Yp), IncR	91.0494	295	315	0	324	100
M17_H757CDSX2_L2	Escherichia coli	AR009245	Vga(C)	Vga	ABC efflux pump	efflux	Protein	369	146	1.47e-43	NODE_20_length_14123_cov_173.232023_component_0|rev|orf:2	0	IncP6, IncFII(Yp), IncR	94.5946	70	73	0	74	97.3684
M17_H757CDSX2_L2	Escherichia coli	AR009415	QnrB13	Qnr	target protection	target related resistance	Protein	829	323	8.17e-103	NODE_21_length_13211_cov_192.894777_component_0|frw|orf:2	0	IncP6, IncFII(Yp), IncR	98.2301	222	223	0	226	100
M17_H757CDSX2_L2	Escherichia coli	AR000589	AAC(6')-Ib-cr	AAC(6')-I	AAC(6')	aminoglycoside acetyltransferase	Protein	1026	399	8.97e-130	NODE_21_length_13211_cov_192.894777_component_0|rev|orf:0	0	IncP6, IncFII(Yp), IncR	100	199	199	0	199	100
M17_H757CDSX2_L2	Escherichia coli	AR010332	aadA16	ANT(3'')-Ia	ANT(3'')-I	ANT(3'')	Protein	1430	555	1.27e-182	NODE_21_length_13211_cov_192.894777_component_0|rev|orf:0	0	IncP6, IncFII(Yp), IncR	100	281	281	0	281	100
M17_H757CDSX2_L2	Escherichia coli	AR002311	Arr-2	Arr	ADP-ribosyltransferase	antibiotic inactivation	Protein	876	342	1.22e-109	NODE_21_length_13211_cov_192.894777_component_0|rev|orf:0	0	IncP6, IncFII(Yp), IncR	99.3827	161	162	0	162	82.2335
M17_H757CDSX2_L2	Escherichia coli	AR011854	DfrA27	Dfr	trimethoprim-resistant dihydrofolate reductase	nucleic acid synthesis	Protein	814	318	5.17e-102	NODE_21_length_13211_cov_192.894777_component_0|rev|orf:0	0	IncP6, IncFII(Yp), IncR	99.3631	156	157	0	157	100
M17_H757CDSX2_L2	Escherichia coli	AR015462	Sul1	Sul	metabolite synthesis	compensation mechanism	Protein	1553	602	1.13e-198	NODE_21_length_13211_cov_192.894777_component_0|rev|orf:1	0	IncP6, IncFII(Yp), IncR	99.3506	306	308	0	308	100
M17_H757CDSX2_L2	Escherichia coli	AR000474	sfaH	adherence	virulence factors	root	Protein	1537	596	5.12e-198	NODE_28_length_7261_cov_53.005011_component_0|frw|orf:1	0	IncP6, IncFII(Yp), IncR	97.3684	296	301	0	304	100
M17_H757CDSX2_L2	Escherichia coli	AR009581-G103S	MarR	efflux regulation	regulation of resistance	root	Protein	720	281	1.36e-89	NODE_3_length_43942_cov_54.671994_component_0|rev|orf:0	0	IncP6, IncFII(Yp), IncR	97.9167	141	143	0	144	100
M17_H757CDSX2_L2	Escherichia coli	AR009595	MarA	efflux regulation	regulation of resistance	root	Protein	671	263	2.85e-83	NODE_3_length_43942_cov_54.671994_component_0|rev|orf:1	0	IncP6, IncFII(Yp), IncR	99.2248	128	129	0	129	100
M17_H757CDSX2_L2	Escherichia coli	AR009198	EmrE	multidrug efflux SMR transporter	efflux	transporters	Protein	558	219	2.1e-68	NODE_4_length_43716_cov_61.178525_component_0|frw|orf:0	0	IncP6, IncFII(Yp), IncR	98.1818	108	109	0	110	100
M17_H757CDSX2_L2	Escherichia coli	AR005209	fliQ	motility	virulence factors	root	Protein	387	153	9.61e-46	NODE_4_length_43716_cov_61.178525_component_0|rev|orf:1	0	IncP6, IncFII(Yp), IncR	93.2584	83	88	0	89	100
M17_H757CDSX2_L2	Escherichia coli	AR005215	fliG	motility	virulence factors	root	Protein	1545	599	3.67e-197	NODE_4_length_43716_cov_61.178525_component_0|rev|orf:2	0	IncP6, IncFII(Yp), IncR	96.6867	321	326	1	332	100
M17_H757CDSX2_L2	Escherichia coli	AR005214	fliI	motility	virulence factors	root	Protein	2188	847	2.37e-281	NODE_4_length_43716_cov_61.178525_component_0|rev|orf:2	0	IncP6, IncFII(Yp), IncR	95.614	436	443	0	456	100
M17_H757CDSX2_L2	Escherichia coli	AR009587	CpxA	efflux regulation	regulation of resistance	root	Protein	2286	885	1.7e-294	NODE_7_length_38440_cov_118.431301_component_0|rev|orf:1	0	IncP6, IncFII(Yp), IncR	99.1247	453	455	0	457	100
M20_H757CDSX2_L2	Escherichia coli	AR015332	APH(3'')-Ib	APH(3'')	APH	phosphotransferase	Protein	1472	571	3.18e-189	NODE_11_length_7557_cov_194.606952_component_0|frw|orf:2	0	IncL, IncP6, IncN	99.639	276	277	0	277	91.7219
M20_H757CDSX2_L2	Escherichia coli	AR000229	Sul2	Sul	metabolite synthesis	compensation mechanism	Protein	1352	525	6.37e-173	NODE_11_length_7557_cov_194.606952_component_0|frw|orf:2	0	IncL, IncP6, IncN	98.9362	279	280	1	282	98.2578
M20_H757CDSX2_L2	Escherichia coli	AR001353	QnrS7	Qnr	target protection	target related resistance	Protein	805	314	2.61e-100	NODE_11_length_7557_cov_194.606952_component_0|rev|orf:1	0	IncL, IncP6, IncN	100	218	218	0	218	100
M20_H757CDSX2_L2	Escherichia coli	AR008487	AAC(6')-Ib-Hangzhou	AAC(6')-I	AAC(6')	aminoglycoside acetyltransferase	Protein	1005	391	2.43e-133	NODE_25_length_2670_cov_182.593907_component_0|rev|orf:1	0	IncL, IncP6, IncN	100	192	192	0	192	94.5813
M20_H757CDSX2_L2	Escherichia coli	AR006967	OXA-10	beta-lactamase OXA	beta-lactamase class D	beta-lactamase	Protein	1356	526	7.78e-185	NODE_25_length_2670_cov_182.593907_component_0|rev|orf:1	0	IncL, IncP6, IncN	100	266	266	0	266	100
M20_H757CDSX2_L2	Escherichia coli	AR007447	GES-1	beta-lactamase GES	beta-lactamase class A	beta-lactamase	Protein	1454	564	3.1e-199	NODE_25_length_2670_cov_182.593907_component_0|rev|orf:2	0	IncL, IncP6, IncN	100	287	287	0	287	100
M20_H757CDSX2_L2	Escherichia coli	AR006998	OXA-48	beta-lactamase OXA	beta-lactamase class D	beta-lactamase	Protein	1392	540	3.45e-192	NODE_28_length_2231_cov_134.885615_component_0|rev|orf:1	0	IncL, IncP6, IncN	100	265	265	0	265	100
M20_H757CDSX2_L2	Escherichia coli	AR007789	KPC-2	beta-lactamase KPC	beta-lactamase class A	beta-lactamase	Protein	1492	579	2.59e-191	NODE_5_length_14644_cov_284.713942_component_0|frw|orf:1	0	IncL, IncP6, IncN	100	293	293	0	293	100
M20_H757CDSX2_L2	Escherichia coli	AR007230	TEM-160	beta-lactamase TEM	beta-lactamase class A	beta-lactamase	Protein	962	375	3.12e-120	NODE_5_length_14644_cov_284.713942_component_0|frw|orf:2	0	IncL, IncP6, IncN	98.9474	188	189	0	190	66.4336
M20_H757CDSX2_L2	Escherichia coli	AR003965	DfrA14	Dfr	trimethoprim-resistant dihydrofolate reductase	nucleic acid synthesis	Protein	844	329	1.44e-106	NODE_6_length_14161_cov_190.792957_component_0|frw|orf:0	0	IncL, IncP6, IncN	99.375	159	160	0	160	100

## Sheet: Plasmid Replicon Types
Sample	Organism	Plasmid	Identity	Query / Template length	Contig	Plasmid Index	Position in contig	Accession number
M12_H757CDSX2_L2	Escherichia coli	Col(pHAD28)	91.6	131 / 131	NODE_14_length_5446_cov_105.390017_component_1	1	5305..5435	KU674895
M12_H757CDSX2_L2	Escherichia coli	Col(pHAD28)	92.5	120 / 131	NODE_17_length_4382_cov_254.602323_component_1	1	3199..3317	KU674895
M12_H757CDSX2_L2	Escherichia coli	Col440I	96.49	114 / 114	NODE_31_length_1931_cov_208.959547_component_1	1	1126..1239	CP023920
5a_H757CDSX2_L2	Klebsiella pneumoniae	IncFII(Yp)	92.21	231 / 230	NODE_1_length_54896_cov_252.323775_component_0	0	6600..6826	CP000670
5a_H757CDSX2_L2	Klebsiella pneumoniae	IncFIA(HI1)	96.91	388 / 388	NODE_10_length_15727_cov_155.044537_component_0	0	1130..1517	AF250878
5a_H757CDSX2_L2	Klebsiella pneumoniae	Col(pHAD28)	94.23	104 / 131	NODE_253_length_115_cov_1401.763158_component_0	0	1..104	KU674895
M14_H757CDSX2_L2	Escherichia coli	Col440I	95.61	114 / 114	NODE_17_length_3575_cov_135.629788_component_1	1	41..154	CP023920
M14_H757CDSX2_L2	Escherichia coli	Col440I	94.74	114 / 114	NODE_26_length_2142_cov_220.361743_component_1	1	51..164	CP023920
M14_H757CDSX2_L2	Escherichia coli	Col440II	91.1	281 / 282	NODE_17_length_3575_cov_135.629788_component_1	1	2648..2928	CP023921
5a_H757CDSX2_L2	Klebsiella pneumoniae	Col(pHAD28)	93.89	131 / 131	NODE_39_length_4834_cov_280.105717_component_0	0	98..228	KU674895
5a_H757CDSX2_L2	Klebsiella pneumoniae	Col(pHAD28)	93.13	131 / 131	NODE_40_length_4511_cov_666.762742_component_0	0	15..145	KU674895
5a_H757CDSX2_L2	Klebsiella pneumoniae	Col440II	97.16	282 / 282	NODE_40_length_4511_cov_666.762742_component_0	0	3582..3863	CP023921
5a_H757CDSX2_L2	Klebsiella pneumoniae	Col(pHAD28)	93.02	129 / 131	NODE_41_length_4501_cov_291.164557_component_0	0	12..140	KU674895
5a_H757CDSX2_L2	Klebsiella pneumoniae	Col(pHAD28)	98	100 / 131	NODE_62_length_2409_cov_570.530446_component_0	0	5..104	KU674895
5a_H757CDSX2_L2	Klebsiella pneumoniae	Col440I	95.61	114 / 114	NODE_74_length_1765_cov_771.591825_component_0	0	13..126	CP023920
C2_H757CDSX2_L2	Klebsiella pneumoniae	IncL	100	661 / 661	NODE_1_length_40590_cov_187.878212_component_0	0	31731..32391	JN626286
C2_H757CDSX2_L2	Klebsiella pneumoniae	IncQ1	93.58	779 / 796	NODE_15_length_7106_cov_380.932138_component_0	0	6098..6874	M28829
M20_H757CDSX2_L2	Escherichia coli	Col(IRGK)	98.37	184 / 184	NODE_27_length_2425_cov_783.184412_component_5	5	1233..1416	AY543071
M20_H757CDSX2_L2	Escherichia coli	Col440I	95.61	114 / 114	NODE_22_length_3575_cov_204.922241_component_2	2	41..154	CP023920
M20_H757CDSX2_L2	Escherichia coli	Col440I	94.74	114 / 114	NODE_31_length_2142_cov_337.393220_component_2	2	51..164	CP023920
M20_H757CDSX2_L2	Escherichia coli	Col440II	91.1	281 / 282	NODE_22_length_3575_cov_204.922241_component_2	2	2648..2928	CP023921
C2_H757CDSX2_L2	Klebsiella pneumoniae	IncFII(pMET)	90.92	584 / 577	NODE_2_length_28238_cov_161.976989_component_0	0	8134..8716	EU383016
C2_H757CDSX2_L2	Klebsiella pneumoniae	IncFII(pKP91)	96.07	229 / 230	NODE_37_length_2052_cov_194.590380_component_0	0	73..300	CP000966
C2_H757CDSX2_L2	Klebsiella pneumoniae	IncR	99.6	251 / 251	NODE_6_length_12535_cov_205.567346_component_0	0	333..583	DQ449578
M11_H757CDSX2_L2	Klebsiella pneumoniae	IncFII(K)	97.97	148 / 148	NODE_12_length_10344_cov_172.776663_component_0	0	4504..4651	CP000648
M11_H757CDSX2_L2	Klebsiella pneumoniae	IncY	99.48	765 / 765	NODE_13_length_10044_cov_180.806060_component_0	0	7617..8381	K02380
M11_H757CDSX2_L2	Klebsiella pneumoniae	Col(pHAD28)	94.66	131 / 131	NODE_18_length_5974_cov_348.571647_component_0	0	98..228	KU674895
M11_H757CDSX2_L2	Klebsiella pneumoniae	Col(pHAD28)	93.13	131 / 131	NODE_22_length_4511_cov_480.852729_component_0	0	4367..4497	KU674895
M11_H757CDSX2_L2	Klebsiella pneumoniae	Col440II	97.16	282 / 282	NODE_22_length_4511_cov_480.852729_component_0	0	649..930	CP023921
M11_H757CDSX2_L2	Klebsiella pneumoniae	Col(pHAD28)	93.02	129 / 131	NODE_23_length_4501_cov_287.775542_component_0	0	12..140	KU674895
M11_H757CDSX2_L2	Klebsiella pneumoniae	Col(pHAD28)	94.66	131 / 131	NODE_24_length_3797_cov_521.688710_component_0	0	2264..2394	KU674895
M11_H757CDSX2_L2	Klebsiella pneumoniae	IncFIA(HI1)	96.91	388 / 388	NODE_27_length_3613_cov_196.681278_component_0	0	2096..2483	AF250878
M11_H757CDSX2_L2	Klebsiella pneumoniae	Col440I	95.61	114 / 114	NODE_44_length_1765_cov_592.210900_component_0	0	13..126	CP023920
C2_H757CDSX2_L2	Klebsiella pneumoniae	Col440I	91.15	113 / 114	NODE_16_length_6429_cov_303.865082_component_1	1	3321..3433	CP023920
M12_H757CDSX2_L2	Escherichia coli	IncL	100	661 / 661	NODE_1_length_40590_cov_139.230469_component_0	0	8200..8860	JN626286
M12_H757CDSX2_L2	Escherichia coli	IncP6	99.88	806 / 806	NODE_2_length_38767_cov_439.621246_component_0	0	491..1296	JF785550
M12_H757CDSX2_L2	Escherichia coli	IncFIB(K)	99.82	560 / 560	NODE_5_length_15164_cov_438.535428_component_0	0	11094..11653	JN233704
M14_H757CDSX2_L2	Escherichia coli	IncN	99.81	514 / 514	NODE_1_length_35470_cov_187.723759_component_0	0	34570..35083	AY046276
M14_H757CDSX2_L2	Escherichia coli	IncP6	99.88	806 / 806	NODE_10_length_5927_cov_230.822051_component_0	0	491..1296	JF785550
M14_H757CDSX2_L2	Escherichia coli	IncL	100	661 / 661	NODE_2_length_15064_cov_116.699540_component_0	0	8200..8860	JN626286
M17_H757CDSX2_L2	Escherichia coli	IncP6	99.88	806 / 806	NODE_13_length_24951_cov_803.820254_component_0	0	2790..3595	JF785550
M17_H757CDSX2_L2	Escherichia coli	IncFII(Yp)	92.64	231 / 230	NODE_17_length_17946_cov_276.222228_component_0	0	14526..14752	CP000670
M17_H757CDSX2_L2	Escherichia coli	IncR	99.2	251 / 251	NODE_20_length_14123_cov_173.232023_component_0	0	7154..7404	DQ449578
M17_H757CDSX2_L2	Escherichia coli	Col(pHAD28)	92.37	131 / 131	NODE_36_length_4356_cov_460.906287_component_0	0	2623..2753	KU674895
M17_H757CDSX2_L2	Escherichia coli	Col440I	90.99	111 / 114	NODE_46_length_2176_cov_1258.668890_component_0	0	2042..2151	CP023920
M20_H757CDSX2_L2	Escherichia coli	IncL	100	661 / 661	NODE_1_length_40984_cov_136.822598_component_0	0	8200..8860	JN626286
M20_H757CDSX2_L2	Escherichia coli	IncP6	99.88	806 / 806	NODE_13_length_5927_cov_354.364957_component_0	0	491..1296	JF785550
M20_H757CDSX2_L2	Escherichia coli	IncN	99.81	514 / 514	NODE_3_length_21761_cov_191.835501_component_0	0	20864..21377	AY046276

[truncated: 1 more sheets: M12_plasmid anotation]
